# Supplementary material for: Tracing metastatic spread in pediatric solid tumors using copy number and targeted deep sequencing
Source: J Pathol. 2025 Sep 23;267(3):347–65. doi: 10.1002/path.6472 (PMC12531126; doi:10.1002/path.6472)
Supplement: Supplementary file 9 — File S4. Enrichment results [file PATH-267-347-s004.xlsx]

## Sheet: Cover page
	Tracing metastatic spread in pediatric solid tumors using copy number and targeted deep sequencing
	N Andersson et al. J Pathol https://doi.org/10.1002/path.6472
	File S4. Gene set enrichment analysis results of GO terms and KEGG pathways
	A. Small events gain GO (Gene Ontology)
	B. All loss event KEGG (Kyoto Encyclopedia of Genes and Genomes)
	C. All loss event GO
	D. Small events gain KEGG
	E. All events gain KEGG
	F. All gain events GO

## Sheet: A. Small_events_gain_GO
	ONTOLOGY	ID	Description	GeneRatio	BgRatio	pvalue	p.adjust	qvalue	geneID	Count
GO:0019731	BP	GO:0019731	antibacterial humoral response	14/852	58/18296	3.03635e-07	0.00146717	0.00146717	ELANE/WFDC5/WFDC12/PI3/SEMG1/SEMG2/SLPI/WFDC2/WFDC9/WFDC10A/WFDC11/WFDC10B/WFDC13/WFDC3	14
GO:0004867	MF	GO:0004867	serine-type endopeptidase inhibitor activity	18/870	98/17988	9.35796e-07	0.000824436	0.00081365	SPINK8/COL7A1/ITIH6/WFDC5/WFDC12/PI3/SLPI/WFDC2/SPINT3/EPPIN/WFDC8/WFDC9/WFDC10A/WFDC11/WFDC10B/WFDC13/SPINT4/WFDC3	18

## Sheet: B. All_loss_events_KEGG
	ID	Description	GeneRatio	BgRatio	pvalue	p.adjust	qvalue	geneID	Count
hsa04740	hsa04740	Olfactory transduction	151/2444	441/8753	0.00169129	0.04792	0.0464364	5136/389090/150681/51764/4992/4993/1258/8386/4991/8390/26189/8383/653166/4995/4994/8387/8392/8388/409/3000/5593/817/441670/390429/283617/390431/79317/79544/81127/390432/122740/390433/122742/390436/390437/390439/122748/390441/390442/341799/390445/26533/26534/26686/26687/79549/390260/390261/338662/219875/219874/219873/79490/390264/219870/219869/390265/26497/26494/219865/283159/283160/26595/390271/2…	151
hsa05022	hsa05022	Pathways of neurodegeneration - multiple diseases	131/2444	476/8753	0.59735	1	0.96904	112714/113457/3800/10010/10213/518/56171/4709/841/57679/8324/4719/7855/7475/80326/7277/5707/4705/7280/347733/6310/79139/4715/1537/7278/122011/11273/487/5595/2521/1339/1327/81631/10381/8312/4716/10131/2903/55567/7385/4706/84516/5579/1459/342371/5713/489/7326/5694/1742/1856/146754/1770/7314/140775/9706/5606/1457/5173/5621/23236/5332/1454/102800317/10126/468/4700/7477/6300/5600/522/351/3064/7345/170…	131
hsa04080	hsa04080	Neuroactive ligand-receptor interaction	116/2444	366/8753	0.0578923	0.654238	0.633983	130576/130574/2641/10203/5746/3357/10316/1144/1146/51052/2859/1906/5617/57152/432355/66004/122042/3356/10161/57105/2862/1910/4157/6755/283869/2903/7442/5026/5023/1145/1140/9340/136/6754/5173/2797/5020/551/146/2847/706/79924/2897/152/1816/886/55584/2565/2555/2557/2560/10874/2798/10886/2895/6870/84109/10424/1909/4887/2743/2891/59350/4886/4889/100506013/8001/4543/56413/1241/1511/6751/5741/796/797/24…	116
hsa05010	hsa05010	Alzheimer disease	106/2444	384/8753	0.576334	1	0.96904	112714/113457/3800/10213/518/57181/4709/841/8324/4719/7855/7475/80326/7277/3667/5707/4705/7280/347733/4715/1537/55630/7278/122011/8660/487/5595/1339/1327/10381/8312/4716/2903/7385/4706/1459/8883/5713/489/5694/1856/9706/1457/23236/5332/25825/1454/102800317/468/4700/7477/522/351/170712/5602/6622/5530/64116/4790/27123/83447/4717/5481/836/291/29986/5693/5687/5682/100506742/6392/23621/322/283106/1536/…	106
hsa05014	hsa05014	Amyotrophic lateral sclerosis	96/2444	364/8753	0.766825	1	0.96904	112714/113457/3800/10010/10213/518/220988/129401/56171/4709/57679/4719/2066/7277/5707/4705/7280/347733/9972/79139/4715/1537/7278/9818/144983/11273/2521/1339/1327/81631/10381/4716/2903/55567/7385/4706/84516/9688/5713/5694/5216/4927/7157/146754/1770/140775/9706/5606/29107/10126/468/4700/10762/6300/5600/522/170712/53371/5530/4717/2891/836/5071/283/5693/5687/5682/100506742/834/6392/50613/54539/10013/…	96
hsa04020	hsa04020	Calcium signaling pathway	86/2444	253/8753	0.0186357	0.322872	0.312876	7852/5136/2066/84812/3357/340156/2254/2321/3356/57105/1910/487/5261/93129/5336/8912/115/2903/5579/91807/5257/113/4775/5026/5023/489/136/146/23236/5332/5155/8911/2261/1816/952/886/57620/5156/3791/2250/5530/6870/1950/817/401152/2247/83447/1909/56034/7424/291/56413/196883/4776/80310/6588/887/778/293/2277/2925/5256/5255/8823/10800/3358/292/492/6865/90550/5532/818/7417/10105/5979/100507027/3363/51196/…	86
hsa05016	hsa05016	Huntington disease	82/2444	306/8753	0.693046	1	0.96904	5433/112714/113457/3800/10213/518/56171/4709/841/4719/1385/7277/5707/4705/7280/347733/4715/1537/7278/1339/1327/10381/4716/1387/55567/7385/4706/84516/5432/5713/5694/1742/5430/7157/146754/1770/9706/23236/5332/5435/10126/2033/4700/522/3064/10891/170712/5978/5431/5602/83447/4717/7350/2891/836/291/5693/5687/5682/627/2893/6392/54539/293/1349/292/4694/2892/7417/10105/5599/7019/29982/4714/10121/6506/2776…	82
hsa04060	hsa04060	Cytokine-cytokine receptor interaction	81/2444	297/8753	0.622207	1	0.96904	7852/92/130399/90/2660/659/3579/3577/3623/6364/57007/654/5617/4982/53342/55504/8600/10673/3566/50615/246778/1489/27189/51330/9235/608/6367/6376/6361/146433/58191/8742/8741/23495/650/115650/768211/3576/6372/5197/2919/5196/5473/6374/2921/2920/4283/3627/6373/10563/651/658/3558/59067/3600/64806/7850/3554/8808/9173/8809/8807/3606/3587/643/9210/64109/1438/3563/60401/1896/3561/2833/3598/3597/959/4838/63…	81
hsa05206	hsa05206	MicroRNAs in cancer	80/2444	310/8753	0.818139	1	0.96904	406915/9839/3236/406903/2744/659/407017/494324/3667/9759/1871/6659/407030/407033/6541/406950/406948/10253/406952/406953/406979/406982/406980/407048/8660/5595/5336/7329/1387/8651/574455/4363/5579/1398/406971/442898/7157/5598/994/406896/100302282/5155/2033/406883/406884/407055/406885/406912/406947/2261/5156/4790/836/599/472/5962/407041/407042/406911/406882/406892/6768/407006/407007/100500809/407008…	80
hsa04151	hsa04151	PI3K-Akt signaling pathway	80/2444	359/8753	0.994453	1	0.96904	3694/1386/3676/3685/1385/2066/2335/3667/1286/1285/9470/1293/5617/5747/2254/2322/2321/10161/1282/1284/3566/930/5595/51764/7249/64223/5170/5934/23035/7531/7157/146850/23533/51378/5155/468/2261/5522/5156/3815/3791/2069/374/2250/3381/6696/1977/4790/1950/3558/2247/7097/56034/7424/5106/55012/627/80310/5519/28227/3563/2277/3561/8823/2846/1288/1287/8517/4515/54541/5979/5728/118788/1147/2253/2263/55844/49…	80
hsa04010	hsa04010	MAPK signaling pathway	79/2444	299/8753	0.741766	1	0.96904	10746/785/1386/2066/2254/2322/2321/9344/5595/8912/23162/5579/10368/8717/4775/1398/409/7157/6416/5598/5606/51378/994/5155/10454/468/8911/6300/5600/23542/2261/5156/3815/3791/2069/374/2250/5602/8649/5530/4790/1950/2247/56034/9693/7424/836/9448/3554/22800/627/80310/3312/84867/369/2002/778/2277/6197/8823/27330/1852/3654/2316/8517/5532/5979/5599/355/1147/2253/4791/1847/2263/5568/4915/10912/7189/9479	79
hsa05165	hsa05165	Human papillomavirus infection	70/2444	331/8753	0.99833	1	0.96904	3694/3676/3685/6772/841/8324/1385/7855/2335/7475/80326/1286/1285/1293/55502/5747/23513/8900/122011/2308/5925/1282/1284/5595/8312/7249/527/1387/5934/8717/9114/50855/1856/7157/84667/3996/182/4600/4599/2033/7477/5522/3516/3381/6696/4790/1950/890/55534/836/7098/10379/55012/472/5519/28227/1741/1288/1287/10134/537/8517/5728/355/1147/7479/6934/55844/5568/90993	70
hsa05012	hsa05012	Parkinson disease	69/2444	266/8753	0.787468	1	0.96904	112714/113457/3800/10213/518/4780/57181/4709/4719/7277/5707/4705/7280/347733/4715/1537/55630/7278/1339/1327/10381/4716/10131/7385/4706/5713/7326/5694/7157/7314/468/4700/522/7345/170712/5602/6622/64116/817/83447/4717/836/291/5071/29986/5693/5687/5682/6392/1813/4128/4129/54539/7317/293/1349/292/4694/90550/818/7417/10105/5599/4714/6571/5568/91252/5702/4722	69
hsa05020	hsa05020	Prion disease	69/2444	272/8753	0.846889	1	0.96904	112714/113457/3800/10213/1386/518/4709/4719/1385/7277/5707/4705/7280/347733/4715/1537/7278/5595/1339/1327/1535/10381/4716/2903/7385/4706/1459/5713/5694/1457/5621/4685/468/4700/6300/5600/522/170712/5602/5530/83447/4717/836/291/5693/5687/5682/100506742/6392/4684/3312/283106/1536/54539/778/293/1349/292/4694/90550/5532/7417/10105/5599/4714/5568/90993/5702/4722	69
hsa05132	hsa05132	Salmonella infection	67/2444	247/8753	0.635351	1	0.96904	112714/113457/3800/10787/841/10109/7277/55770/8737/7280/347733/79792/7278/10810/3839/5595/29108/83657/10381/84516/1783/8717/29109/83547/5216/6416/5606/64601/10454/6300/5600/4636/10333/399/3576/5602/4790/51176/7097/836/11035/4792/5286/330/329/79659/837/838/834/3606/55823/114609/257397/6990/9367/51209/5063/3654/2316/8517/5599/1147/10121/6934/840/391/7189	67
hsa05166	hsa05166	Human T-cell leukemia virus 1 infection	64/2444	222/8753	0.405433	1	0.96904	1386/1385/1871/8900/5925/8881/5595/3683/1387/115/113/4775/55697/2874/7157/6416/2114/468/2033/115650/706/4487/29945/10744/5602/5530/4790/4085/890/3558/83447/3600/10393/291/196883/4776/4792/7850/3554/4316/472/916/915/917/1111/2113/2002/293/3561/292/331/8517/119504/5532/7417/5599/1959/5728/1147/4791/9184/5568/90993/6688	64
hsa04820	hsa04820	Cytoskeleton in muscle cells	62/2444	229/8753	0.63877	1	0.96904	4703/114793/3694/7273/3676/3685/1281/1290/4632/2335/1674/1286/1285/1293/1832/6641/5339/6445/81624/1282/1284/4629/6645/2027/482/4628/8735/4626/4622/4619/4620/4621/25777/4636/6443/10611/287/171024/51778/27295/4624/4625/272/8048/1756/1730/1288/1287/23439/2273/633/2010/84665/58529/7414/11155/288/27063/9124/26287/4892/4607	62
hsa05131	hsa05131	Shigellosis	62/2444	247/8753	0.859064	1	0.96904	10109/84812/55054/4735/8737/8350/8358/8352/5747/81858/2308/5595/29108/5336/81631/124404/8717/1398/5216/7157/7314/10616/23236/5332/10454/9978/55964/6300/5600/4636/3576/55752/5602/4790/7323/92610/5481/55072/4792/3554/837/834/472/3606/3611/257397/4303/23157/389898/8517/80201/3098/7414/5599/7321/51196/1147/8945/1793/664/960/7189	62
hsa04310	hsa04310	Wnt signaling pathway	61/2444	174/8753	0.0226833	0.367253	0.355883	2487/8324/7855/7475/80326/122011/8312/1387/5579/6477/85407/1459/4775/102723796/5176/1856/7157/1457/343637/23236/5332/1454/102800317/25776/9978/2033/7477/1487/5602/5530/80319/27123/51176/817/6423/57680/4776/55366/4316/283106/64840/4007/6907/2239/23411/5532/818/5599/22943/10023/23401/6425/7479/84445/8945/6934/1488/5568/7091/7088/4920	61
hsa05170	hsa05170	Human immunodeficiency virus 1 infection	61/2444	212/8753	0.415782	1	0.96904	7852/841/130340/8737/5747/8451/5595/5336/51764/6923/5579/2775/8717/4775/164/1398/5606/57144/100913187/200315/9582/27350/140564/200316/60489/164668/10454/9978/6300/5600/5602/5530/4790/7097/836/8906/4776/1073/4792/8065/472/916/915/917/1111/85363/7465/85417/8905/5063/8450/3654/8517/5532/5599/983/355/1147/8945/2776/7189	61
hsa05171	hsa05171	Coronavirus disease - COVID-19	61/2444	233/8753	0.748213	1	0.96904	64135/6772/6168/2162/6132/6144/5595/5336/6137/6123/6187/6210/5579/6154/57506/4600/4599/7113/6122/6300/5600/6133/3576/3627/5602/4790/6164/3558/6189/7097/2244/2243/2266/7098/10379/4792/6160/6207/4312/4314/834/6230/6157/1536/51284/51311/59272/6191/6173/100529097/6170/3654/6134/8517/6229/5599/4153/1147/6850/7189/2147	61
hsa04621	hsa04621	NOD-like receptor signaling pathway	59/2444	186/8753	0.139412	0.911543	0.883322	10010/6772/841/55054/8737/79792/81858/10910/5595/29108/260434/11345/81631/1535/4210/64127/7531/56919/22861/11337/51393/10616/57506/23236/5332/10454/6300/5600/3576/2919/2921/2920/118429/5602/4790/55072/10379/11035/4792/330/329/100506742/837/838/834/114769/59082/3606/79671/257397/1536/331/8517/79184/90550/7417/5599/1147/7189	59
hsa04810	hsa04810	Regulation of actin cytoskeleton	59/2444	229/8753	0.790616	1	0.96904	50649/7852/3694/3676/10787/3685/10152/200576/2335/10109/340156/5747/2254/221178/28984/81624/8874/5595/3683/3684/3687/3681/4629/91807/1398/3682/5216/4628/57144/5155/4636/2261/5156/2250/1950/2247/56034/1073/22800/80310/5962/23365/369/7114/4478/8823/2846/1730/5063/9459/7414/6387/2253/2263/1793/8395/89846/1132/2147	59
hsa05130	hsa05130	Pathogenic Escherichia coli infection	58/2444	198/8753	0.357707	1	0.96904	112714/113457/10787/4430/841/10109/7277/4691/8737/7280/347733/7278/10810/9071/5595/29108/10381/9080/9074/4629/8717/4641/1366/4628/23562/10454/6300/5600/3576/5602/4790/10427/9871/53842/100132463/836/4792/3554/837/834/3606/644672/23365/114609/257397/100288814/2846/9075/5063/3654/8517/9632/5599/355/1147/840/7189/2147	58
hsa05207	hsa05207	Chemical carcinogenesis - receptor activation	58/2444	212/8753	0.599609	1	0.96904	1386/1385/54576/54575/54600/54577/54578/54579/54657/54659/54658/2254/8600/5925/3839/688/5595/115/5579/113/409/23746/182/468/406883/406884/5465/55584/7367/7366/7365/79799/7364/10720/54490/7363/574537/10941/2250/4790/1950/2247/4258/196883/5241/406882/778/6197/367/8823/27330/331/2253/9446/119391/153/5568/90993	58
hsa01240	hsa01240	Biosynthesis of cofactors	56/2444	153/8753	0.0114354	0.228708	0.221627	8942/29926/250/251/248/54576/54575/54600/54577/54578/54579/54657/54659/54658/93100/23475/79001/53630/4833/4832/5373/10229/124454/1728/1723/1352/6470/224/80025/158/5372/11019/7358/7367/7366/7365/79799/7364/10720/54490/7363/574537/10941/441024/27235/6999/5805/3145/9104/56474/4143/53354/1355/7390/55312/29968	56
hsa04022	hsa04022	cGMP-PKG signaling pathway	56/2444	166/8753	0.0569031	0.654238	0.633983	1386/1385/3667/4880/340156/1910/8660/487/5595/115/91807/113/1258/4775/489/482/146850/23533/146/23236/5332/468/152/1259/5593/5530/8654/83447/1909/2982/2983/291/4624/4625/196883/4776/5140/7225/2977/486/10335/778/293/8471/292/23439/492/5532/7417/3778/10105/5592/150/153/2776/90993	56
hsa05202	hsa05202	Transcriptional misregulation in cancer	56/2444	193/8753	0.392852	1	0.96904	905/54738/5077/8864/8350/8358/8352/5747/2322/2321/8900/2308/26471/2521/3684/4094/8938/7157/9611/2078/7113/7468/8842/51274/3576/55589/4299/4790/890/4086/3248/1053/3002/7850/330/329/4314/472/7704/4297/2313/7102/7403/6756/7030/2892/5328/221037/3087/3195/8861/7490/4005/10912/1643/6688	56
hsa05417	hsa05417	Lipid and atherosclerosis	56/2444	215/8753	0.755501	1	0.96904	10010/4780/3329/841/5747/5595/29108/1535/5170/4775/7157/6416/5606/23236/5332/9619/10454/468/6300/5600/10333/3576/2919/2921/2920/5602/5530/4790/839/817/7097/836/4792/4312/4314/834/3606/337/335/25833/3312/114609/1536/27035/959/3654/8517/5532/818/5599/355/1559/1558/1147/840/7189	56
hsa05208	hsa05208	Chemical carcinogenesis - reactive oxygen species	56/2444	223/8753	0.847017	1	0.96904	518/4780/4709/4719/4705/4715/5747/1537/5595/1339/1327/1535/4716/5170/7385/4706/1728/5338/6416/4700/6300/5600/522/10861/170712/5602/4790/1950/83447/4717/4258/291/5587/4792/6392/54539/369/293/1349/27035/292/4694/8517/7417/10105/5599/5728/1147/4714/57412/9446/119391/1571/847/4722/5795	56
hsa04613	hsa04613	Neutrophil extracellular trap formation	55/2444	191/8753	0.420085	1	0.96904	9759/221613/255626/8350/8359/8366/8358/8335/3018/8352/79792/3146/5595/3683/3684/5336/1535/5579/2811/23236/5332/83933/6300/5600/3015/4790/83447/7097/2244/2243/2266/1182/291/1511/837/834/3014/1536/10013/1184/293/1183/51284/51311/55869/158983/286436/292/474382/474381/83740/55506/7417/10105/6850	55
hsa05415	hsa05415	Diabetic cardiomyopathy	55/2444	203/8753	0.631313	1	0.96904	518/1281/4709/4719/3667/4705/4715/1537/9882/487/1339/1327/1535/4716/7385/4706/5579/4313/489/6517/23236/5332/4700/5465/6300/5600/1375/522/170712/5602/5161/4790/817/83447/4717/291/1215/6392/1536/347411/54539/293/5160/5165/1349/292/4694/2539/818/7417/10105/5599/5728/4714/4722	55
hsa04144	hsa04144	Endocytosis	55/2444	250/8753	0.987209	1	0.96904	274/7852/3800/10254/3579/3577/10109/116987/9897/51160/23111/51028/6011/5119/9727/55737/50855/27183/9798/409/5338/9135/9744/22905/26286/2261/2868/116984/5156/29082/58533/867/3312/112936/7251/30011/29934/3561/55680/9559/729092/253725/119016/642517/414189/387680/118813/8729/5662/22841/2869/2263/8395/7189/84364	55
hsa04014	hsa04014	Ras signaling pathway	54/2444	236/8753	0.967867	1	0.96904	55770/2254/2322/2321/22821/27040/5595/5336/51764/2903/8399/5579/5338/57186/51378/57144/2114/8398/5155/2261/5156/3815/3791/2250/5602/4790/81579/1950/2247/2549/56034/7424/253959/22800/627/80310/2113/2002/2277/4303/8823/5063/8517/84647/5599/3363/51196/1147/2253/8036/2263/5568/4915/53358	54
hsa04141	hsa04141	Protein processing in endoplasmic reticulum	53/2444	170/8753	0.191621	1	0.96904	56886/23190/4780/54431/3300/6745/81567/79139/10808/5611/55757/8720/10273/10294/267/9709/7326/51009/55968/80343/468/9978/7466/22872/5602/7323/58505/10427/133022/9871/22824/5071/1603/10484/258010/100506742/1410/10525/3312/3703/50613/92552/51360/84061/10134/6748/56681/54788/9632/5599/7321/25956/29979	53
hsa05205	hsa05205	Proteoglycans in cancer	53/2444	203/8753	0.74392	1	0.96904	3236/406903/3685/8324/7855/2066/2335/7475/80326/3549/117581/2817/5747/5595/5336/5170/7023/84309/5579/4313/7157/7477/6300/5600/3791/10855/287/817/2247/2549/7097/836/22800/5962/3316/867/23365/369/2002/4478/2719/2316/818/5328/288/355/51196/60495/7479/27250/960/5568/1514	53
hsa04714	hsa04714	Thermogenesis	53/2444	232/8753	0.967728	1	0.96904	2641/1386/518/4709/4719/1385/53632/2181/4705/4715/1537/1339/1327/4716/7249/64223/115/7385/4706/113/1352/5606/79133/4700/6300/5600/1375/522/521/10891/152831/170712/285521/5593/4717/7350/2180/196883/6392/10632/54539/6197/1349/27330/2182/4694/5592/1355/4714/51703/5568/90993/4722	53
hsa04814	hsa04814	Motor proteins	52/2444	193/8753	0.647188	1	0.96904	4648/112714/113457/3800/4430/56171/4632/7277/547/7280/347733/63971/90990/7278/23026/3835/83657/10381/146439/4629/55567/84516/3801/1783/4641/10749/146754/4628/8735/4626/4622/4619/4620/4621/1770/51168/55614/10126/4636/1062/4624/4625/140469/81930/79659/6990/24137/59/9585/3832/10121/55582	52
hsa04024	hsa04024	cAMP signaling pathway	51/2444	225/8753	0.970263	1	0.96904	2641/1385/1906/10257/487/5595/6755/1387/115/2903/113/1258/489/5338/482/5020/2033/5465/8310/1816/1259/5602/4790/817/64399/1909/2891/4886/196883/4792/6751/22800/5140/627/2488/2893/1813/486/1262/778/23439/2892/139760/1260/492/818/5599/51196/153/5568/90993	51
hsa04062	hsa04062	Chemokine signaling pathway	50/2444	192/8753	0.746023	1	0.96904	7852/6772/3579/3577/6364/5747/6011/5595/5336/51764/115/5579/113/6367/6376/6361/1398/409/58191/146850/23533/23236/5332/2868/3576/6372/5197/2919/5196/5473/6374/2921/2920/4283/3627/6373/10563/4790/196883/4792/643/7454/2833/8517/6387/1147/2869/5568/2776/53358	50
hsa04510	hsa04510	Focal adhesion	50/2444	202/8753	0.863856	1	0.96904	3694/3676/3685/2335/1286/1285/1293/340156/5747/2321/1282/1284/5595/5170/2013/5579/91807/1398/57144/5155/29780/64098/4636/5156/3791/5602/3381/6696/1950/56034/7424/394/330/329/80310/3611/55742/2002/2277/1288/1287/5063/331/2316/7414/5599/5728/1793/8395/53358	50
hsa05169	hsa05169	Epstein-Barr virus infection	49/2444	202/8753	0.896357	1	0.96904	10213/6772/841/5707/8737/1871/8900/5925/930/3683/5336/7874/8717/5713/7157/6416/5606/57506/10454/6300/5600/3516/3627/5602/4790/890/7097/8819/836/10379/4792/916/915/917/695/3654/8517/5599/355/953/29760/1147/4791/960/10912/6850/7189/1643/5702	49
hsa01200	hsa01200	Carbon metabolism	48/2444	115/8753	0.000929338	0.036503	0.0353729	26275/3417/6120/1373/189/2875/2098/8803/5095/226/2653/283871/84706/2806/2027/6470/84532/3420/54363/50/8310/5161/128/84076/38/1737/6392/9104/5634/5160/441531/5230/5631/2747/3421/8277/2539/80201/3098/55753/5223/2805/729020/387712/1892/847/29968/414328	48
hsa04217	hsa04217	Necroptosis	48/2444	159/8753	0.286918	1	0.96904	6772/6775/8837/841/8737/221613/8335/81858/3146/29108/5119/124044/1540/8717/27183/246/5834/10616/5602/3015/817/83447/5481/291/7098/55072/10379/29082/11035/330/329/834/3014/6609/1536/293/292/2747/331/9131/474382/474381/83740/55506/818/7417/5599/355	48
hsa05161	hsa05161	Hepatitis B	48/2444	162/8753	0.340524	1	0.96904	64135/1386/6772/6775/843/841/1385/1871/8900/5925/5595/1387/5579/4775/7157/6416/5606/57506/5111/10454/468/2033/6300/5600/3576/5602/4790/890/7097/836/7098/4776/4792/100506742/114609/1654/369/2002/3654/537/8517/5599/1959/355/1147/7189/90993/1643	48
hsa04668	hsa04668	TNF signaling pathway	47/2444	114/8753	0.00142687	0.0441032	0.0427378	1386/8837/843/841/1385/6364/8737/1906/5595/64127/1540/6376/8717/6416/5606/182/10454/468/6300/5600/6372/2919/6374/2921/2920/3627/5602/4790/3600/7424/836/4323/11035/4792/8809/330/329/4314/257397/2277/331/8517/5599/355/1147/840/90993	47
hsa04936	hsa04936	Alcoholic liver disease	47/2444	142/8753	0.0995305	0.769099	0.745288	841/53632/8737/2308/23417/8717/37/6416/6720/224/5606/10454/5465/6300/5600/1375/8310/10891/3576/2919/2921/2920/79966/5602/128/127/130/124/125/126/131/4790/51176/836/4792/114609/257397/3654/8517/23411/5599/355/1147/6319/6934/1571/7189	47
hsa04360	hsa04360	Axon guidance	47/2444	182/8753	0.762739	1	0.96904	7852/659/2043/25791/5747/7223/1948/5595/5336/4917/5170/50855/4775/1949/9423/57144/23654/4636/84448/9353/2044/658/8633/5530/817/7222/4776/1073/7225/23365/64221/3611/1947/5063/7224/5365/3897/55558/219699/5532/818/6387/6585/57715/3983/10507/57689	47
hsa05163	hsa05163	Human cytomegalovirus infection	47/2444	225/8753	0.994137	1	0.96904	7852/1386/3685/841/1385/3579/8737/1871/5747/5925/5595/51764/7249/115/5579/113/2775/6376/8717/4775/1398/7157/23236/5332/468/6300/5600/5156/3576/5530/4790/836/196883/4776/4792/3554/3587/23365/2002/8517/5532/6387/355/1147/5568/2776/90993	47
hsa00230	hsa00230	Purine metabolism	46/2444	128/8753	0.0284532	0.420612	0.40759	50940/5136/471/5147/2766/646625/144811/353/4833/4832/115/113/3000/5198/56985/56953/955/3704/158/5158/55276/5471/10606/1633/53343/9061/8654/2982/2983/4860/51292/196883/5140/2977/272/5634/5631/2986/3251/132/9060/5146/953/22978/6240/9615	46
hsa04120	hsa04120	Ubiquitin mediated proteolysis	46/2444	142/8753	0.135431	0.906423	0.878361	10477/8452/9320/140739/378884/8451/8881/10273/7329/6923/23295/8651/6477/11060/7326/7314/22888/9978/29945/3093/55236/25898/8916/7323/10393/55294/5071/330/329/8065/9354/867/7317/4281/90293/7319/8450/331/389898/26091/119504/7321/9886/8945/7189/1643	46
hsa05164	hsa05164	Influenza A	46/2444	171/8753	0.646588	1	0.96904	64135/6772/841/5611/5595/29108/390748/64499/7177/23430/1387/4261/5579/8717/29107/57506/4600/4599/7113/2033/9407/3576/3627/4790/83447/836/291/7098/100529063/8106/10379/4792/834/3606/56649/79671/293/51284/728343/56001/56000/55916/292/8517/355/1147	46
hsa05203	hsa05203	Viral carcinogenesis	46/2444	204/8753	0.967017	1	0.96904	1386/841/1385/6672/9759/255626/8359/8366/3018/23513/8900/5925/5595/1387/9093/7874/5934/8717/9114/55697/7531/7157/468/2033/83933/3516/4790/890/836/10379/4792/2965/1111/1654/10013/55869/158983/286436/8517/983/1959/4791/5568/3190/6850/90993	46
hsa04148	hsa04148	Efferocytosis	45/2444	156/8753	0.427805	1	0.96904	3685/51454/1385/64284/50636/5747/575/51761/23250/2621/487/5595/6376/4775/23659/1398/8578/489/246/10326/55423/140885/64601/8398/6300/5600/1375/10396/817/836/4776/203859/63982/834/55823/286410/23411/818/240/9023/3988/1847/840/1793/10062	45
hsa04110	hsa04110	Cell cycle	45/2444	157/8753	0.447695	1	0.96904	4175/5000/4999/1871/27085/23047/8900/5925/7027/8881/81620/9088/1387/5347/23594/5934/1874/7531/7157/9212/994/5111/9978/2033/27127/29945/10744/23244/4085/890/10393/472/5519/1111/7465/85417/55869/546/10735/119504/23063/983/9126/9184/10912	45
hsa04514	hsa04514	Cell adhesion molecules	45/2444	157/8753	0.447695	1	0.96904	3676/3685/940/1493/29851/5133/114798/84189/26050/9071/6693/3683/3684/1013/9080/9074/1003/1001/999/1366/57555/6614/23562/4685/58494/53842/100132463/4684/644672/23705/5818/90952/83700/4267/57502/100288814/54413/9075/959/139065/84631/83692/3897/64115/57689	45
hsa04140	hsa04140	Autophagy - animal	45/2444	165/8753	0.603942	1	0.96904	10010/8837/79065/3667/55054/23192/64798/3146/55578/8660/3916/5595/11345/81631/7249/64223/5170/11337/7314/140775/9706/64601/23001/5602/83452/22800/55823/11152/3476/115201/8471/3920/116442/54541/5599/29982/5728/664/118471/5568/1612/1514/7189/55626/9776	45
hsa04015	hsa04015	Rap1 signaling pathway	45/2444	210/8753	0.987775	1	0.96904	9855/2254/2321/27040/5595/3683/3684/115/2903/5579/113/2775/50855/999/1398/5216/136/5606/51378/23236/5332/5155/6300/5600/2261/5156/3815/3791/2250/1950/2247/56034/9693/7424/196883/5587/80310/1813/2277/8823/2846/51196/2253/2263/2776	45
hsa05017	hsa05017	Spinocerebellar ataxia	44/2444	143/8753	0.248728	1	0.96904	10213/5707/6310/6315/2259/11273/487/2903/5579/146227/342371/5713/489/5694/9706/5173/10528/23236/5332/25814/3516/5602/7222/83447/2891/291/5693/5687/5682/4654/293/92552/292/2892/90550/7417/10105/5599/29982/56652/2776/55626/9776/5702	44
hsa04390	hsa04390	Hippo signaling pathway	43/2444	157/8753	0.590125	1	0.96904	2736/8324/659/7855/7475/80326/654/23513/26524/8312/85407/50855/999/7531/1742/1856/3996/650/1454/102800317/7477/5522/92597/174/166824/374/658/51176/4086/84962/7003/10413/330/329/5519/1741/154796/29119/9231/7479/8945/6934/55844	43
hsa04064	hsa04064	NF-kappa B signaling pathway	42/2444	105/8753	0.00480081	0.116591	0.112981	8837/8737/8600/10673/27040/5336/7329/5579/1540/1459/8717/1457/10454/115650/3576/2919/2921/2920/4790/4792/3554/330/329/472/114609/283106/257397/60401/1896/695/331/959/3654/8517/5328/6387/29760/1147/4791/10912/6850/7189	42
hsa04723	hsa04723	Retrograde endocannabinoid signaling	42/2444	148/8753	0.481809	1	0.96904	3760/4709/4719/4705/4715/5595/51764/4716/115/4706/5579/113/2775/23236/5332/3763/4700/6300/5600/2565/2555/2557/2560/5602/4717/2891/196883/57084/2893/3762/54539/778/4694/2892/2564/2556/55879/5599/4714/5568/2776/4722	42
hsa05160	hsa05160	Hepatitis C	42/2444	158/8753	0.676546	1	0.96904	6772/8837/841/8737/1871/5925/9071/5595/9080/9074/8717/7531/1366/7157/57506/23562/4600/4599/5465/5522/3627/4790/1950/53842/100132463/836/7098/10379/4792/5519/644672/369/100288814/9075/8517/355/439996/3434/1147/55844/7189/10062	42
hsa04530	hsa04530	Tight junction	42/2444	170/8753	0.848784	1	0.96904	112714/113457/58538/10109/53632/7277/23513/7278/9071/55114/9080/9074/4629/50855/91862/1366/4628/3996/5111/23562/150084/58494/5522/5602/9693/53842/100132463/5962/5519/644672/83700/7454/100288814/4478/1741/9075/154796/57826/5599/55844/5568/9414	42
hsa05034	hsa05034	Alcoholism	42/2444	188/8753	0.966882	1	0.96904	1386/1385/9759/221613/255626/8350/8359/8366/8358/8335/3018/8352/5595/51764/2903/2775/84254/136/5173/468/83933/3015/627/1813/3014/4128/4129/369/10013/55869/158983/286436/474382/474381/83740/55506/55315/6571/5568/4915/53358/90993	42
hsa05167	hsa05167	Kaposi sarcoma-associated herpesvirus infection	42/2444	194/8753	0.981815	1	0.96904	6772/841/1385/1871/5925/5595/5336/81631/51764/1387/8717/4775/7157/146850/23533/6416/7314/5155/2033/6300/5600/3576/2919/2921/2920/5602/5530/4790/51176/2247/836/7098/10379/4776/4792/8517/5532/5599/355/1147/6934/6850	42
hsa00830	hsa00830	Retinol metabolism	41/2444	68/8753	2.18782e-08	3.7193e-06	3.60415e-06	339761/316/54576/54575/54600/54577/54578/54579/54657/54659/54658/8694/53630/7367/7366/7365/79799/7364/10720/54490/7363/574537/10941/128/127/130/124/125/126/131/9227/10901/317749/8228/158835/340665/1592/1562/1559/1558/216	41
hsa05152	hsa05152	Tuberculosis	41/2444	180/8753	0.951664	1	0.96904	22925/6772/3329/843/841/1385/5994/3916/5595/11151/3684/3687/527/1387/4261/64127/8717/9114/2033/6300/5600/7096/10333/5602/5530/4790/817/7097/836/3606/3587/23365/114609/3920/3654/537/5532/818/5599/6850/7189	41
hsa00982	hsa00982	Drug metabolism - cytochrome P450	40/2444	72/8753	7.0224e-07	7.95872e-05	7.71232e-05	316/54576/54575/54600/54577/54578/54579/54657/54659/54658/218/1564/1565/7367/7366/7365/79799/7364/10720/54490/7363/574537/10941/27306/128/127/130/124/125/126/131/4258/4128/4129/1557/1559/1558/9446/119391/1571	40
hsa04068	hsa04068	FoxO signaling pathway	40/2444	131/8753	0.280064	1	0.96904	53632/3667/114907/2308/8660/5595/11345/5170/1387/7874/5347/5934/11337/6517/1454/102800317/2033/6300/5600/901/5602/1950/10733/80854/5106/2290/472/369/85417/4303/8471/23411/5599/5728/1147/664/847/10912/5896/5897	40
hsa04142	hsa04142	Lysosome	40/2444	132/8753	0.299186	1	0.96904	6556/130340/1203/3916/1201/2588/84572/527/51172/9516/23062/9114/23659/164/1497/968/4668/410/3425/768239/950/4126/256471/1519/175/8906/1511/11154/6609/1200/8905/2717/3920/3423/537/5660/26985/3988/1514/53	40
hsa04728	hsa04728	Dopaminergic synapse	40/2444	132/8753	0.299186	1	0.96904	3800/3760/1386/1385/51764/2903/5579/2775/409/23236/5332/3763/468/6300/5600/5522/1816/9575/5602/5530/817/2891/55012/2893/5519/1813/3762/4128/4129/28227/2892/5532/818/5599/6571/55844/50632/5568/2776/90993	40
hsa03015	hsa03015	mRNA surveillance pathway	39/2444	97/8753	0.00580673	0.126018	0.122117	55339/29894/10284/5042/65110/2521/390748/10921/2935/23049/11051/11269/55308/23293/29107/5522/81608/132430/22985/100529063/8106/55012/5411/5519/23708/28227/645974/340529/140886/1478/728343/56001/56000/392517/55916/65109/23283/55844/1479	39
hsa04926	hsa04926	Relaxin signaling pathway	39/2444	129/8753	0.308179	1	0.96904	1386/1281/1385/1286/1285/1906/122042/1910/1282/1284/5595/51764/115/113/4313/2775/409/6416/23236/5332/468/6300/5600/5602/4790/59350/7424/196883/4792/4312/4322/2277/1288/1287/5599/59/5568/53358/90993	39
hsa04270	hsa04270	Vascular smooth muscle contraction	39/2444	134/8753	0.411526	1	0.96904	10203/4880/10267/340156/1906/5595/115/8399/4629/5579/91807/113/4628/136/551/146/23236/5332/8398/79924/81579/1909/2982/2983/196883/796/797/2977/23365/133/10335/369/778/84647/3778/5592/59/5568/2776	39
hsa04210	hsa04210	Apoptosis	39/2444	135/8753	0.432847	1	0.96904	112714/113457/8837/843/841/7277/8737/7278/143/5595/5170/8717/7157/468/5602/5783/4790/839/1519/836/10038/3002/4792/330/329/100506742/472/63970/3563/331/9131/8517/5551/5599/355/1147/840/1514/10912	39
hsa04261	hsa04261	Adrenergic signaling in cardiomyocytes	38/2444	154/8753	0.840572	1	0.96904	785/1386/1385/487/5595/115/10368/113/489/482/146850/23533/146/23236/5332/468/6300/5600/5522/817/4624/4625/196883/55012/5519/486/6330/778/28227/186/23439/492/818/153/55844/5568/2776/90993	38
hsa04921	hsa04921	Oxytocin signaling pathway	38/2444	154/8753	0.840572	1	0.96904	785/3760/53632/340156/5595/115/29904/5579/10368/91807/113/2775/4775/146850/23533/5598/3768/100134444/5020/23236/5332/3763/3761/952/5530/817/2982/2983/196883/4776/2977/3762/2002/778/5532/818/5568/2776	38
hsa04934	hsa04934	Cushing syndrome	38/2444	155/8753	0.852091	1	0.96904	1386/50940/8324/1385/7855/7475/80326/1871/1584/5925/5595/79798/8312/8912/115/113/23746/1856/51655/23236/5332/56246/468/8911/7477/51176/817/196883/3739/4297/778/818/7479/1586/6934/5568/2776/90993	38
hsa04218	hsa04218	Cellular senescence	38/2444	156/8753	0.862987	1	0.96904	1871/8900/2308/5925/5595/7249/5934/1874/4775/7157/5606/6300/5600/3576/132660/5530/4790/890/83447/5481/291/4776/22800/472/1111/2113/85417/293/292/23411/90550/5532/7417/983/5728/8945/10114/10912	38
hsa04922	hsa04922	Glucagon signaling pathway	37/2444	107/8753	0.0775161	0.682957	0.661813	2641/1386/1385/53632/2308/5531/5261/1387/5257/5834/23236/5332/468/2033/5465/1375/10891/5161/5530/817/5106/5140/23235/3939/3948/160287/5256/5160/5255/441531/23411/5532/818/5223/5568/2776/90993	37
hsa04670	hsa04670	Leukocyte transendothelial migration	37/2444	115/8753	0.178514	1	0.96904	7852/3676/5747/9071/3683/3684/5336/1535/9080/9074/5579/4313/1003/1366/23562/6300/5600/58494/4636/399/7294/53842/100132463/394/644672/7070/90952/83700/1536/4267/100288814/4478/9075/83692/29119/7414/6387	37
hsa04726	hsa04726	Serotonergic synapse	37/2444	115/8753	0.178514	1	0.96904	3760/3357/3356/5595/51764/5579/2775/246/239/247/242/23236/5332/3763/1564/1565/351/2560/836/7166/9177/3359/3762/4128/4129/369/778/3358/240/3363/1562/1557/1559/1558/6571/5568/2776	37
hsa04932	hsa04932	Non-alcoholic fatty liver disease	37/2444	155/8753	0.891013	1	0.96904	4709/841/4719/53632/3667/4705/4715/1537/8660/1339/1327/4716/7385/4706/6720/468/4700/5465/6300/5600/170712/3576/5602/4790/4717/836/6392/54539/1349/4694/5599/355/4714/840/1571/10062/4722	37
hsa03008	hsa03008	Ribosome biogenesis in eukaryotes	37/2444	167/8753	0.963617	1	0.96904	92856/84128/51602/10799/83732/9724/10607/81691/1459/84916/28987/26851/780852/780854/780851/780853/22803/29107/1457/10528/4809/27341/54433/166378/25996/283106/109617015/728343/56001/56000/55916/10813/1736/9790/109616985/10556/55226	37
hsa04910	hsa04910	Insulin signaling pathway	36/2444	137/8753	0.697855	1	0.96904	53632/3667/9470/2308/8660/5595/5261/7249/5170/8651/5257/1398/6517/6720/5834/10891/5602/1977/90673/5106/5140/867/369/2002/89801/5256/5255/8471/80201/3098/5599/5507/10580/3632/5568/53358	36
hsa05135	hsa05135	Yersinia infection	36/2444	137/8753	0.697855	1	0.96904	3676/2335/10109/5747/8874/27040/5595/29108/4210/4775/1398/6416/5606/10454/6300/5600/3576/5602/4790/3558/4792/834/3606/23365/7454/6197/27330/3654/8517/5599/1147/1793/391/8395/2776/7189	36
hsa04550	hsa04550	Signaling pathways regulating pluripotency of stem cells	36/2444	143/8753	0.796185	1	0.96904	92/55183/130399/90/3231/8324/659/7855/7475/80326/3720/3400/4093/5595/8312/463/1856/7477/6300/5600/10336/2261/5978/56916/658/2247/4086/80712/7547/1852/4838/84333/7479/84108/2263/5080	36
hsa04150	hsa04150	mTOR signaling pathway	36/2444	156/8753	0.928848	1	0.96904	55437/8324/7855/7475/80326/3667/51719/9470/107080638/51256/64798/81617/5595/8140/8131/84219/9894/7249/64223/5170/5579/1856/201163/9706/55615/7477/1977/8649/57600/6197/27330/54541/5728/1147/7479/79899	36
hsa03040	hsa03040	Spliceosome	36/2444	217/8753	0.999973	1	0.96904	55660/220988/23451/22827/144983/2521/23450/9785/10594/51340/6628/6629/84844/4809/1665/11157/5356/3183/22985/26827/103625684/101954271/101954275/101954278/26871/26870/26869/6060/26863/3312/10084/392517/57187/27316/10285/3190	36
hsa00980	hsa00980	Metabolism of xenobiotics by cytochrome P450	35/2444	78/8753	0.000970235	0.036503	0.0353729	54576/54575/54600/54577/54578/54579/54657/54659/54658/218/1564/1565/7367/7366/7365/79799/7364/10720/54490/7363/574537/10941/27306/128/127/130/124/125/126/131/4258/1559/9446/119391/1571	35
hsa04114	hsa04114	Oocyte meiosis	35/2444	131/8753	0.65383	1	0.96904	8881/5595/9088/115/5347/113/7531/388333/9978/27127/6300/5600/132864/29945/10744/5530/817/4085/10393/9985/196883/5241/5519/6197/367/27330/119504/5532/818/983/22849/8945/9748/9126/5568	35
hsa05162	hsa05162	Measles	35/2444	138/8753	0.778017	1	0.96904	64135/6772/841/940/1459/8717/7157/1457/57506/4600/4599/25898/5602/4790/3558/7097/836/10379/4792/916/915/917/3312/283106/51284/9367/4478/3561/51209/3654/8517/5599/355/1147/7189	35
hsa05418	hsa05418	Fluid shear stress and atherosclerosis	35/2444	139/8753	0.793086	1	0.96904	92/90/4780/3685/7341/659/4880/2817/1906/5747/1535/4313/1003/1728/7157/6416/5598/7056/5155/6300/5600/3791/5602/658/4790/4258/7850/3554/27035/8517/5599/1147/9446/119391/1514	35
hsa04380	hsa04380	Osteoclast differentiation	35/2444	141/8753	0.821125	1	0.96904	6772/1385/4982/8600/487/5595/5336/1535/8651/1540/489/10326/55423/140885/10454/6300/5600/7006/5602/5530/4790/10379/4792/3554/27035/695/8517/5532/5599/29760/1147/4791/6850/7189/6688	35
hsa04072	hsa04072	Phospholipase D signaling pathway	35/2444	148/8753	0.897959	1	0.96904	3579/3577/8527/160851/10161/5595/5336/7249/115/113/5338/146850/23533/551/23236/5332/5155/1609/5156/3815/3576/1950/2549/56034/196883/22800/80310/139189/2846/554/8395/53358/6850/8525/2147	35
hsa00983	hsa00983	Drug metabolism - other enzymes	34/2444	80/8753	0.00345654	0.0904017	0.0876029	151531/54576/54575/54600/54577/54578/54579/54657/54659/54658/7172/4833/4832/1066/7084/8824/3704/1890/7367/7366/7365/79799/7364/10720/54490/7363/574537/10941/4258/3251/9446/119391/1571/6240	34
hsa04540	hsa04540	Gap junction	34/2444	88/8753	0.0186314	0.322872	0.312876	10746/112714/113457/7277/3357/7280/347733/7278/3356/5595/10381/115/5579/113/5598/23236/5332/5155/5156/5593/1950/2982/2983/56034/196883/80310/2977/1813/3358/5592/983/153/5568/2776	34
hsa04070	hsa04070	Phosphatidylinositol signaling system	34/2444	97/8753	0.0743085	0.682957	0.661813	3628/200576/84812/3635/8527/9107/160851/10423/5336/5579/8760/23236/5332/8867/1609/55300/1040/8821/90809/5286/139189/55613/4952/4534/8776/253430/5728/51196/55361/22876/3632/8395/64768/8525	34
hsa03013	hsa03013	Nucleocytoplasmic transport	34/2444	108/8753	0.232973	1	0.96904	129401/7341/9972/64328/10284/9818/3839/3843/65110/23214/7329/10921/79228/9688/11269/55308/4927/29107/5905/10762/55161/53371/22985/79711/5411/10527/728343/56001/56000/392517/55916/65109/57187/23279	34
hsa04935	hsa04935	Growth hormone synthesis, secretion and action	34/2444	120/8753	0.49463	1	0.96904	1386/6772/1385/3667/5747/8660/5595/5336/6755/3483/1387/115/8651/5579/113/1398/6416/5606/23236/5332/468/2033/6300/5600/5602/196883/6751/778/8471/5599/5568/2776/53358/90993	34
hsa05224	hsa05224	Breast cancer	34/2444	147/8753	0.921237	1	0.96904	8324/7855/7475/80326/1871/2254/675/122011/8600/5925/5595/8312/1856/7157/182/7477/3815/2250/51176/1950/2247/5241/369/8823/5728/10023/23401/7479/2253/4791/6934/53358/10912/1643	34
hsa04970	hsa04970	Salivary secretion	33/2444	93/8753	0.0668577	0.682957	0.661813	115/5579/113/482/6844/1471/1472/1469/1470/1473/146/23236/5332/683/952/6779/3347/3346/4589/5593/2982/2983/196883/2977/486/23439/492/3778/5592/153/1755/5568/2776	33
hsa00190	hsa00190	Oxidative phosphorylation	33/2444	134/8753	0.829635	1	0.96904	518/4709/4719/4705/4715/1537/479/496/1339/1327/4716/527/7385/4706/9114/1352/4700/522/521/170712/27068/4717/6392/10632/54539/1349/4694/537/5464/1355/4714/64077/4722	33
hsa05204	hsa05204	Chemical carcinogenesis - DNA adducts	32/2444	70/8753	0.00107362	0.036503	0.0353729	54576/54575/54600/54577/54578/54579/54657/54659/54658/6799/6817/6818/445329/7367/7366/7365/79799/7364/10720/54490/7363/574537/10941/27306/4258/1562/1557/1559/1558/9446/119391/1571	32
hsa04976	hsa04976	Bile secretion	32/2444	89/8753	0.0596511	0.654238	0.633983	54576/54575/54600/54577/54578/54579/54657/54659/54658/10257/6555/343/115/113/482/7367/7366/7365/79799/7364/10720/54490/7363/574537/10941/8671/9429/196883/486/23439/1244/5568	32
hsa04657	hsa04657	IL-17 signaling pathway	32/2444	94/8753	0.113566	0.858056	0.831491	841/6364/225689/53342/5595/27189/6361/8717/5598/6300/5600/29761/3576/6372/2919/6374/2921/2920/3627/5602/4790/836/64806/4792/4312/4314/4322/257397/8517/5599/1147/7189	32
hsa04713	hsa04713	Circadian entrainment	32/2444	97/8753	0.157383	1	0.96904	3760/1385/8864/5595/51764/8912/115/2903/5579/113/2775/5187/51655/23236/5332/3763/8911/5593/817/2982/2983/2891/4543/196883/2893/2977/3762/2892/818/5592/5568/2776	32
hsa04660	hsa04660	T cell receptor signaling pathway	32/2444	121/8753	0.675289	1	0.96904	940/1493/29851/5133/27040/5595/5170/4775/57144/9402/6300/5600/5522/7006/5602/5530/4790/3558/55012/4792/5519/916/915/917/28227/5063/959/8517/5532/5599/1147/55844	32
hsa05226	hsa05226	Gastric cancer	32/2444	149/8753	0.97121	1	0.96904	8324/7855/7475/80326/1871/2254/1045/122011/5925/5595/8312/999/1856/7157/7477/2250/51176/1950/2247/2549/369/8823/29119/10023/23401/7479/2253/6934/2263/53358/10912/1643	32
hsa05225	hsa05225	Hepatocellular carcinoma	32/2444	168/8753	0.997193	1	0.96904	4780/8324/7855/7475/80326/1871/122011/5925/5595/5336/8312/5579/29117/1728/1856/7157/7477/51176/4258/2549/369/2002/5728/10023/23401/7479/9446/119391/6934/53358/10912/1643	32
hsa05215	hsa05215	Prostate cancer	31/2444	97/8753	0.216577	1	0.96904	1385/1871/2308/5925/5595/5170/1387/7157/2078/7113/5155/468/2033/5156/4790/51176/1950/56034/4792/7850/4314/80310/369/367/8517/5328/5728/1147/6934/2263/90993	31
hsa04061	hsa04061	Viral protein interaction with cytokine and cytokine receptor	31/2444	100/8753	0.278106	1	0.96904	7852/3579/3577/6364/57007/6367/6376/6361/146433/3576/6372/5197/2919/5196/5473/6374/2921/2920/4283/3627/6373/10563/3558/8809/8807/3606/3587/643/3561/2833/6387	31
hsa04933	hsa04933	AGE-RAGE signaling pathway in diabetic complications	31/2444	100/8753	0.278106	1	0.96904	1281/6772/2335/84812/1286/1285/1906/2308/1282/1284/5595/5336/5579/4313/7056/23236/5332/6300/5600/3576/5602/4790/7424/836/1536/2277/27035/1288/1287/5599/51196	31
hsa05145	hsa05145	Toxoplasmosis	31/2444	111/8753	0.535755	1	0.96904	6772/841/5595/5170/4261/8651/2775/146850/23533/5606/10454/6300/5600/5602/4790/7097/836/4792/330/329/3587/3312/331/959/3654/8517/10105/240/5599/1147/7189	31
hsa04071	hsa04071	Sphingolipid signaling pathway	31/2444	121/8753	0.746037	1	0.96904	130367/5595/5170/4363/5579/8717/5338/7157/23236/5332/55304/6300/5600/5522/5602/4790/166929/171546/55012/5519/6609/28227/8879/5599/56624/259230/5728/55844/2776/1903/10558	31
hsa04611	hsa04611	Platelet activation	31/2444	124/8753	0.795795	1	0.96904	1281/340156/5595/5336/115/91807/113/5023/2811/146850/23533/23236/5332/6300/5600/5593/2244/2243/2266/2982/2983/196883/2977/23365/695/5592/6786/5568/2776/6850/2147	31
hsa00140	hsa00140	Steroid hormone biosynthesis	30/2444	62/8753	0.00047202	0.0229267	0.0222169	54576/54575/54600/54577/54578/54579/54657/54659/54658/1584/1585/3294/3291/79644/7367/7366/7365/79799/7364/10720/54490/7363/574537/10941/6783/51170/412/1586/1571/51144	30
hsa04916	hsa04916	Melanogenesis	30/2444	101/8753	0.380456	1	0.96904	8324/1385/7855/7475/80326/1906/1910/1638/5595/4157/1387/115/5579/113/2775/1856/23236/5332/2033/7477/3815/51176/817/196883/818/7479/6934/5568/2776/90993	30
hsa04914	hsa04914	Progesterone-mediated oocyte maturation	30/2444	102/8753	0.404628	1	0.96904	8900/8881/3835/5595/9088/115/5347/113/388333/994/6300/5600/132864/29945/5602/4085/890/10393/196883/5140/5241/369/85417/6197/27330/119504/5599/983/22849/5568	30
hsa05142	hsa05142	Chagas disease	30/2444	102/8753	0.404628	1	0.96904	8837/841/5595/2775/6416/23236/5332/6300/5600/5522/10333/3576/5602/4790/3558/7097/4792/5519/916/915/917/3654/8517/5599/355/1147/55844/9630/2776/7189	30
hsa04620	hsa04620	Toll-like receptor signaling pathway	30/2444	108/8753	0.550171	1	0.96904	6772/841/8737/5595/6416/5606/10454/6300/5600/7096/10333/3576/4283/3627/6373/5602/6696/4790/7097/7098/10379/4792/114609/51284/51311/3654/8517/5599/1147/7189	30
hsa04152	hsa04152	AMPK signaling pathway	30/2444	121/8753	0.808127	1	0.96904	55437/1385/53632/3667/51719/8900/2308/81617/8660/23417/7249/5170/29904/6517/6720/1375/5522/10891/23216/79966/890/5106/55012/5519/28227/8471/23411/6319/55844/90993	30
hsa04919	hsa04919	Thyroid hormone signaling pathway	30/2444	121/8753	0.808127	1	0.96904	3685/6772/84812/90390/2308/29079/9882/487/5595/5336/7249/5170/1387/5579/489/482/7157/9611/23236/5332/2033/4624/4625/486/9282/9968/6567/23439/51196/5568	30
hsa04145	hsa04145	Phagosome	30/2444	152/8753	0.992507	1	0.96904	112714/113457/22925/3685/200576/7277/7280/347733/7278/3916/11151/3684/1535/10381/527/1783/9114/83547/53407/10333/7097/79659/1536/3920/537/729238/653509/6441/4153/1514	30
hsa00564	hsa00564	Glycerophospholipid metabolism	29/2444	99/8753	0.417356	1	0.96904	2820/8527/154141/160851/10423/8399/54947/3931/23659/5338/56985/10400/8760/56261/54675/8398/1120/1609/84803/1040/64850/81579/139189/9468/84647/1103/57678/196051/8525	29
hsa05146	hsa05146	Amoebiasis	29/2444	102/8753	0.491856	1	0.96904	1281/2335/1286/1285/5272/5269/5747/1282/1284/3684/5579/23236/5332/3576/2919/2921/2920/4790/7097/836/1511/7850/3554/1288/1287/7414/5568/9630/2776	29
hsa04625	hsa04625	C-type lectin receptor signaling pathway	29/2444	104/8753	0.540889	1	0.96904	6772/841/53342/5595/29108/5336/1540/6367/6361/4775/6300/5600/5602/5530/4790/3558/10379/4776/4792/22800/834/23365/8517/5532/5599/1959/1147/4791/6850	29
hsa04066	hsa04066	HIF-1 signaling pathway	29/2444	108/8753	0.63436	1	0.96904	9470/1906/2321/226/5595/5336/6923/1387/5579/2027/51378/9978/2033/5161/1977/4790/1950/817/112399/3939/3948/160287/1536/7076/5160/5230/80201/3098/818	29
hsa04931	hsa04931	Insulin resistance	29/2444	108/8753	0.63436	1	0.96904	1385/53632/3667/2308/9882/8660/5170/5579/6517/6720/5834/57761/5465/1375/10891/5602/4790/90673/5106/4792/6197/8473/27330/5599/5728/5507/10724/90993/10062	29
hsa04722	hsa04722	Neurotrophin signaling pathway	29/2444	119/8753	0.834464	1	0.96904	3667/25970/5595/5336/398/5170/7531/1398/7157/5598/468/6300/5600/5602/4790/817/2549/4792/627/9500/6197/27330/27018/3654/818/5599/4915/53358/7189	29
hsa00860	hsa00860	Porphyrin metabolism	28/2444	46/8753	2.91934e-06	0.000198515	0.000192369	54576/54575/54600/54577/54578/54579/54657/54659/54658/3163/124454/1352/7367/7366/7365/79799/7364/10720/54490/7363/574537/10941/3145/3052/9843/1355/7390/2395	28
hsa00562	hsa00562	Inositol phosphate metabolism	28/2444	73/8753	0.0338899	0.460903	0.446633	3628/200576/84812/3635/9107/10423/5336/51763/23236/5332/8867/55586/55300/8821/5286/55613/4952/4534/8776/253430/9562/5728/51196/55361/22876/3632/8395/64768	28
hsa03018	hsa03018	RNA degradation	28/2444	78/8753	0.0758534	0.682957	0.661813	3329/9125/54512/5042/255967/11340/22894/10200/5073/64282/23019/23644/118460/2027/22803/10950/10766/246175/5393/132430/11157/54766/1656/28960/645974/340529/140886/51013	28
hsa04912	hsa04912	GnRH signaling pathway	28/2444	93/8753	0.355492	1	0.96904	10746/5595/115/5579/113/4313/5338/6416/5598/5606/2797/23236/5332/468/6300/5600/2798/5602/817/4323/196883/2488/2002/778/818/5599/5568/2776	28
hsa04750	hsa04750	Inflammatory mediator regulation of TRP channels	28/2444	98/8753	0.481152	1	0.96904	55515/3357/79054/3356/5336/115/5579/113/162514/7442/239/51393/5606/23236/5332/8398/6300/5600/5602/817/51802/196883/3554/3358/818/5599/5568/2776	28
hsa04928	hsa04928	Parathyroid hormone synthesis, secretion and action	28/2444	114/8753	0.81795	1	0.96904	4929/1386/1385/9247/9365/8600/5595/64386/115/5579/113/6559/4324/409/5338/23236/5332/468/10568/4323/196883/5741/4322/369/5568/2776/65268/90993	28
hsa03010	hsa03010	Ribosome	28/2444	170/8753	0.999854	1	0.96904	6168/28998/6132/6144/6137/10573/6123/6187/6210/6154/6122/6133/65008/51023/6164/6189/6160/6207/6230/63875/6157/6191/6173/100529097/6170/6134/51021/6229	28
hsa00010	hsa00010	Glycolysis / Gluconeogenesis	27/2444	67/8753	0.0189925	0.322872	0.312876	226/2027/224/218/84532/55276/5161/128/127/130/124/125/126/131/5106/1737/3939/3948/160287/5160/441531/5230/80201/3098/9562/5223/387712	27
hsa01230	hsa01230	Biosynthesis of amino acids	27/2444	75/8753	0.0777528	0.682957	0.661813	3417/6120/1373/65263/2875/226/84706/2806/2027/6470/3420/50/84076/5009/5634/441531/5230/5631/3421/8277/4143/5832/5223/2805/729020/387712/29968	27
hsa01232	hsa01232	Nucleotide metabolism	27/2444	85/8753	0.247775	1	0.96904	151531/1841/2766/144811/79077/353/4833/4832/7084/56953/955/3704/158/1890/1633/1635/4860/51292/272/8623/56474/3251/132/953/22978/6240/9615	27
hsa04911	hsa04911	Insulin secretion	27/2444	86/8753	0.270383	1	0.96904	2641/1386/1385/3651/115/5579/113/482/6844/23236/5332/6616/468/886/817/196883/3767/6833/486/778/23439/139760/818/3778/5568/2776/90993	27
hsa04725	hsa04725	Cholinergic synapse	27/2444	113/8753	0.857426	1	0.96904	3760/1385/5595/51764/115/5579/113/2775/146850/23533/3768/100134444/23236/5332/3763/3761/468/817/196883/778/818/1103/6572/5568/2776/90993/1132	27
hsa04724	hsa04724	Glutamatergic synapse	27/2444	115/8753	0.881107	1	0.96904	3760/2744/5595/51764/115/2903/5579/113/2775/5338/1742/9762/23236/5332/85358/2897/5530/2891/196883/57084/2893/2900/2892/5532/6506/5568/2776	27
hsa04371	hsa04371	Apelin signaling pathway	27/2444	139/8753	0.992277	1	0.96904	53632/9759/340156/5595/81631/51764/115/91807/113/999/146850/23533/23236/5332/182/10891/6696/7350/100506013/196883/22800/5140/8862/7019/59/5568/2776	27
hsa04630	hsa04630	JAK-STAT signaling pathway	27/2444	166/8753	0.999868	1	0.96904	10254/6772/6775/316/5617/3566/50615/246778/1489/1387/8651/5155/2033/5156/1950/3558/59067/3600/10379/3587/64109/1438/3563/3561/3598/3597/2273	27
hsa03083	hsa03083	Polycomb repressive complex	26/2444	83/8753	0.279882	1	0.96904	55777/3720/7027/64319/1387/7874/9212/23466/23492/2033/83746/10600/10336/7323/54880/5931/6322/10389/404281/8473/63035/3054/7321/84333/84458/84108	26
hsa05235	hsa05235	PD-L1 expression and PD-1 checkpoint pathway in cancer	26/2444	89/8753	0.432151	1	0.96904	6772/940/5133/27040/5595/1459/4775/5606/1457/6300/5600/5530/4790/1950/7097/4792/916/915/917/114609/283106/8517/5532/5728/1147/7189	26
hsa04972	hsa04972	Pancreatic secretion	26/2444	102/8753	0.742892	1	0.96904	1361/487/115/8399/5579/113/1506/489/482/23236/5332/683/952/886/8671/81579/196883/486/23439/492/84647/3778/5406/5407/5408/2776	26
hsa04137	hsa04137	Mitophagy - animal	26/2444	103/8753	0.761827	1	0.96904	10651/79065/11345/22879/81631/89941/6477/267/1459/11337/7157/7314/1457/468/25813/5602/5071/22800/79671/283106/139341/7030/5599/54708/664/55626	26
hsa04974	hsa04974	Protein digestion and absorption	26/2444	103/8753	0.761827	1	0.96904	1803/1281/1290/1286/1285/3769/1293/7373/169044/1361/6564/1282/1284/1506/482/84570/9056/23428/486/59272/1288/1287/23439/7512/1305/1308	26
hsa04659	hsa04659	Th17 cell differentiation	26/2444	108/8753	0.842623	1	0.96904	6772/3662/3566/50615/246778/27040/5595/4775/6300/5600/5602/5530/4790/3558/59067/4792/3554/916/915/917/50943/3561/8517/5532/5599/1147	26
hsa03082	hsa03082	ATP-dependent chromatin remodeling	26/2444	117/8753	0.934266	1	0.96904	26122/29994/54891/221613/8335/54108/283899/10847/9274/29117/124944/1107/3015/8467/11177/3014/4798/5931/404281/9643/6594/84295/474382/474381/83740/55506	26
hsa04658	hsa04658	Th1 and Th2 cell differentiation	25/2444	92/8753	0.603197	1	0.96904	6772/6775/3566/27040/5595/4094/4775/182/6300/5600/3516/5602/5530/4790/3558/55534/4792/916/915/917/3561/8517/5532/5599/1147	25
hsa05222	hsa05222	Small cell lung cancer	25/2444	92/8753	0.603197	1	0.96904	3685/2335/1286/1285/1871/5747/5925/1282/1284/7157/4790/836/4792/330/329/1288/1287/331/8517/5728/1147/1164/10912/7189/1643	25
hsa05323	hsa05323	Rheumatoid arthritis	25/2444	93/8753	0.627688	1	0.96904	940/1493/6364/2321/8600/10673/3683/527/9114/8741/3576/6372/2919/6374/2921/2920/3600/7097/5741/4312/4314/3606/537/6387/1514	25
hsa04925	hsa04925	Aldosterone synthesis and secretion	25/2444	98/8753	0.738437	1	0.96904	4929/1386/1385/51305/1585/8912/115/5579/113/482/23236/5332/468/8911/817/196883/5587/3762/778/23439/492/818/5568/2776/90993	25
hsa00053	hsa00053	Ascorbate and aldarate metabolism	24/2444	30/8753	4.32123e-09	1.46922e-06	1.42373e-06	54576/54575/54600/54577/54578/54579/54657/54659/54658/9365/224/55586/7358/7367/7366/7365/79799/7364/10720/54490/7363/574537/10941/9104	24
hsa00040	hsa00040	Pentose and glucuronate interconversions	24/2444	36/8753	1.43696e-06	0.000122141	0.00011836	6120/54576/54575/54600/54577/54578/54579/54657/54659/54658/51084/9365/7358/7367/7366/7365/79799/7364/10720/54490/7363/574537/10941/729020	24
hsa03320	hsa03320	PPAR signaling pathway	24/2444	75/8753	0.250903	1	0.96904	33/1593/2181/5170/5465/1375/8310/2712/79966/2169/7350/2180/5106/4312/116519/345/335/3611/2710/2182/10580/6319/51703/10062	24
hsa04623	hsa04623	Cytosolic DNA-sensing pathway	24/2444	83/8753	0.461159	1	0.96904	841/8737/79792/51082/29108/51728/4210/55718/29800/85364/57506/5435/171568/3627/4790/836/11035/4792/834/3606/8517/11128/1147/840	24
hsa04610	hsa04610	Complement and coagulation cascades	24/2444	86/8753	0.542382	1	0.96904	5624/7035/5270/2162/1361/2155/2159/3684/3687/5345/7056/3426/2244/2243/2266/3818/2160/11326/2158/2157/5328/4153/966/2147	24
hsa04727	hsa04727	GABAergic synapse	24/2444	89/8753	0.619779	1	0.96904	2744/5334/66008/11345/51764/115/18/5579/113/2775/11337/3763/2565/2555/2557/2560/196883/2571/92745/778/2564/2556/55879/5568	24
hsa05414	hsa05414	Dilated cardiomyopathy	24/2444	105/8753	0.900558	1	0.96904	785/3694/7273/3676/3685/1674/6641/6445/487/115/10368/113/6645/489/6443/4624/4625/196883/1756/778/2010/153/5568/4607	24
hsa00071	hsa00071	Fatty acid degradation	23/2444	43/8753	0.000348756	0.0197629	0.019151	33/2181/10455/1632/37/224/1375/8310/128/127/130/124/125/126/131/113612/3033/2180/38/2182/51703/36/1892	23
hsa05120	hsa05120	Epithelial cell signaling in Helicobacter pylori infection	23/2444	70/8753	0.212562	1	0.96904	3579/3577/5336/527/9114/6416/150084/6300/5600/58494/3576/2919/2921/2920/5602/4790/836/4792/83700/537/8517/5599/1147	23
hsa05230	hsa05230	Central carbon metabolism in cancer	23/2444	70/8753	0.212562	1	0.96904	2744/3417/2322/5595/8140/7157/9997/2261/5156/3815/5161/3939/3948/160287/5160/441531/2539/80201/3098/5979/5728/5223/2263	23
hsa04146	hsa04146	Peroxisome	23/2444	83/8753	0.558978	1	0.96904	8540/3417/55825/2181/189/10455/283927/23417/26063/255027/54363/10478/8310/2180/10901/84188/2182/215/25961/51703/196743/847/9409	23
hsa04012	hsa04012	ErbB signaling pathway	23/2444	85/8753	0.61152	1	0.96904	2066/5747/5595/5336/5579/1398/6416/57144/2069/374/685/5602/1950/817/2549/867/369/2002/5063/818/10718/5599/53358	23
hsa04211	hsa04211	Longevity regulating pathway	23/2444	89/8753	0.707433	1	0.96904	1386/1385/53632/3667/9470/9365/2308/8660/7249/115/113/7157/468/10891/1977/4790/196883/8471/23411/847/5568/90993/9776	23
hsa05032	hsa05032	Morphine addiction	23/2444	91/8753	0.749792	1	0.96904	3760/50940/5136/51764/115/5579/113/2775/409/3763/2868/2565/2555/2557/2560/196883/5140/3762/2564/2556/55879/2869/5568	23
hsa05231	hsa05231	Choline metabolism in cancer	23/2444	98/8753	0.865537	1	0.96904	8527/10810/160851/5595/7249/5170/5579/5338/56261/5155/1120/1609/5156/5602/1950/56034/80310/7454/139189/9468/5599/8395/8525	23
hsa05322	hsa05322	Systemic lupus erythematosus	23/2444	137/8753	0.999239	1	0.96904	940/221613/255626/8350/8359/8366/8358/8335/3018/8352/2903/6628/3015/1511/3014/158983/286436/959/474382/474381/83740/55506/6737	23
hsa04978	hsa04978	Mineral absorption	22/2444	60/8753	0.0875909	0.708349	0.686419	30061/55630/540/3163/4502/4493/4499/4489/4490/4494/4495/4496/4501/482/10568/486/795/9843/538/23439/492/140803	22
hsa03250	hsa03250	Viral life cycle - HIV-1	22/2444	63/8753	0.135964	0.906423	0.878361	905/7852/9972/1387/27183/4600/4599/100913187/200315/9582/27350/140564/200316/60489/164668/2033/7469/29082/9638/85363/7251/23299	22
hsa03420	hsa03420	Nucleotide excision repair	22/2444	63/8753	0.135964	0.906423	0.878361	2071/5433/5983/100533467/2073/8451/2072/5432/6117/5430/5111/5435/9978/57654/5981/5431/2965/29935/8450/1069/2074/1643	22
hsa04622	hsa04622	RIG-I-like receptor signaling pathway	22/2444	72/8753	0.350302	1	0.96904	10010/64135/843/841/8737/1540/8717/57506/6300/5600/3576/3627/5602/4790/4792/79671/1654/55593/8517/5599/1147/7189	22
hsa04350	hsa04350	TGF-beta signaling pathway	22/2444	108/8753	0.972251	1	0.96904	92/130399/90/659/654/3400/3077/4093/7027/5595/1387/1874/9611/650/9978/2033/658/5308/4086/5519/3547/4838	22
hsa05134	hsa05134	Legionellosis	21/2444	56/8753	0.0757988	0.682957	0.661813	3329/1195/841/3297/29108/3684/3576/2919/2921/2920/4790/7097/836/4792/834/3606/3312/56681/4791/840/664	21
hsa01212	hsa01212	Fatty acid metabolism	21/2444	57/8753	0.0895854	0.708349	0.686419	33/2181/54898/197322/37/27349/1375/8310/79966/3033/79071/84869/2180/38/2182/6319/83401/51703/36/1892/51144	21
hsa00561	hsa00561	Glycerolipid metabolism	21/2444	63/8753	0.204214	1	0.96904	116255/8527/154141/8694/160851/224/80339/1609/2712/84803/2710/139189/2717/8513/57678/119548/5406/5407/5408/196051/8525	21
hsa04920	hsa04920	Adipocytokine signaling pathway	21/2444	70/8753	0.392321	1	0.96904	53632/2181/3667/8660/8717/181/6517/5465/1375/10891/5602/4790/2180/5106/4792/8471/2182/8517/5599/1147/51703	21
hsa04115	hsa04115	p53 signaling pathway	21/2444	75/8753	0.537976	1	0.96904	56475/841/575/7249/6477/7157/51512/25898/901/836/472/9538/1111/63970/84883/983/5728/355/10912/3732/1643	21
hsa05133	hsa05133	Pertussis	21/2444	76/8753	0.566206	1	0.96904	5595/29108/3684/3394/6300/5600/3576/6372/6374/5602/4790/836/1073/834/114609/3654/729238/653509/5599/840/7189	21
hsa05100	hsa05100	Bacterial invasion of epithelial cells	21/2444	77/8753	0.59382	1	0.96904	2335/10109/4735/5747/1731/124404/79767/999/1398/55964/55752/2549/79658/867/3611/23157/29119/7414/1793/391/53358	21
hsa04512	hsa04512	ECM-receptor interaction	21/2444	89/8753	0.849638	1	0.96904	3694/3676/3685/2335/1286/1285/1293/341640/1282/1284/2811/80144/1834/1758/3381/56955/6696/255743/1288/1287/960	21
hsa01522	hsa01522	Endocrine resistance	21/2444	98/8753	0.943141	1	0.96904	1871/5747/5925/5595/115/113/4313/7157/9611/182/1564/1565/638/6300/5600/5602/196883/369/5599/5568/53358	21
hsa05410	hsa05410	Hypertrophic cardiomyopathy	21/2444	99/8753	0.949514	1	0.96904	785/3694/7273/3676/3685/53632/1674/1906/6641/6445/487/10368/6645/489/6443/4624/4625/1756/778/2010/4607	21
hsa04915	hsa04915	Estrogen signaling pathway	21/2444	138/8753	0.99987	1	0.96904	3760/1386/1385/5595/115/113/4313/2775/23236/5332/3763/7031/468/196883/5241/3312/3762/5568/2776/53358/90993	21
hsa05031	hsa05031	Amphetamine addiction	20/2444	69/8753	0.467119	1	0.96904	1386/1385/23237/2903/5579/5173/468/5530/817/2891/2893/4128/4129/2892/23411/5532/818/6571/5568/90993	20
hsa04520	hsa04520	Adherens junction	20/2444	93/8753	0.936754	1	0.96904	9855/10810/4008/5595/1387/1459/1003/999/1457/2033/4636/51176/5818/283106/7454/29119/7414/10580/6934/5795	20
hsa04340	hsa04340	Hedgehog signaling pathway	19/2444	56/8753	0.194428	1	0.96904	2736/339745/3549/8452/122011/23295/730094/409/1454/102800317/132884/2121/64399/50937/57758/8945/51684/5568/2619	19
hsa04927	hsa04927	Cortisol synthesis and secretion	19/2444	65/8753	0.453316	1	0.96904	1386/1385/1584/8912/115/113/23236/5332/56246/468/8911/196883/3739/190/778/1586/5568/2776/90993	19
hsa05218	hsa05218	Melanoma	19/2444	72/8753	0.657886	1	0.96904	1871/2254/5925/5595/999/7157/5155/5156/2250/1950/2247/56034/80310/369/8823/5728/2253/10912/1643	19
hsa04918	hsa04918	Thyroid hormone synthesis	19/2444	75/8753	0.732126	1	0.96904	1386/1385/115/5579/113/433/432/482/23236/5332/468/213/196883/486/6906/23439/5568/2776/90993	19
hsa04971	hsa04971	Gastric acid secretion	19/2444	76/8753	0.754484	1	0.96904	340156/496/115/5579/91807/113/482/23236/5332/3772/817/196883/389015/3758/887/23439/818/5568/2776	19
hsa01521	hsa01521	EGFR tyrosine kinase inhibitor resistance	19/2444	79/8753	0.814033	1	0.96904	9470/2621/5595/5336/5579/5155/2261/5156/3791/1977/1950/2247/2549/56034/80310/369/5728/2263/53358	19
hsa05412	hsa05412	Arrhythmogenic right ventricular cardiomyopathy	19/2444	86/8753	0.91113	1	0.96904	785/3694/3676/3685/1674/1832/6641/6445/487/10368/6645/489/6443/51176/1756/778/2010/29119/6934	19
hsa04640	hsa04640	Hematopoietic cell lineage	19/2444	99/8753	0.983229	1	0.96904	3676/2322/3566/930/3684/2811/952/3815/2993/7850/3554/916/915/917/1438/3563/1791/966/960	19
hsa00620	hsa00620	Pyruvate metabolism	18/2444	47/8753	0.0796564	0.682957	0.661813	3029/224/84532/5161/128/127/130/124/125/126/131/5106/38/1737/3939/3948/160287/5160	18
hsa00600	hsa00600	Sphingolipid metabolism	18/2444	54/8753	0.227562	1	0.96904	55627/130367/4759/129807/55512/55304/64781/410/768239/166929/7368/6609/2717/8879/5660/56624/259230/10558	18
hsa04720	hsa04720	Long-term potentiation	18/2444	67/8753	0.622417	1	0.96904	5595/1387/2903/5579/23236/5332/468/2033/5530/817/2891/369/6197/27330/5532/818/5568/2776	18
hsa04924	hsa04924	Renin secretion	18/2444	69/8753	0.677239	1	0.96904	5136/1385/1906/23236/5332/5593/5530/1909/2982/2983/5140/2977/778/5532/3778/153/5568/2776	18
hsa04260	hsa04260	Cardiac muscle contraction	18/2444	87/8753	0.952171	1	0.96904	785/1537/487/1339/1327/7385/10368/489/482/170712/4624/4625/486/84679/778/1349/23439/10479	18
hsa04662	hsa04662	B cell receptor signaling pathway	18/2444	90/8753	0.967777	1	0.96904	3635/930/5595/5336/5579/4775/27071/5530/55024/4790/4792/695/8517/5532/29760/118788/1147/6850	18
hsa03460	hsa03460	Fanconi anemia pathway	17/2444	54/8753	0.326255	1	0.96904	675/79008/548593/2175/9894/197342/84464/116028/2072/79728/6117/7156/353497/2188/2187/29935/80010	17
hsa00240	hsa00240	Pyrimidine metabolism	17/2444	58/8753	0.455867	1	0.96904	151531/1841/79077/4833/4832/7084/1723/56953/955/1890/1633/1635/8623/56474/953/22978/6240	17
hsa00590	hsa00590	Arachidonic acid metabolism	17/2444	61/8753	0.552386	1	0.96904	8399/246/239/247/242/59344/8398/27306/113612/81579/3248/84647/240/1557/1559/1558/1571	17
hsa05217	hsa05217	Basal cell carcinoma	17/2444	63/8753	0.613422	1	0.96904	2736/8324/7855/7475/80326/8312/1856/7157/650/7477/51176/64399/7479/51684/6934/10912/1643	17
hsa04929	hsa04929	GnRH secretion	17/2444	64/8753	0.642478	1	0.96904	3760/7223/5595/8912/5579/409/2797/23236/5332/3763/8911/6696/3767/3762/778/7224/2776	17
hsa05221	hsa05221	Acute myeloid leukemia	17/2444	67/8753	0.722475	1	0.96904	8864/2322/8900/5595/3684/3815/4790/51176/890/1053/7704/369/11040/8517/1147/6934/6688	17
hsa05212	hsa05212	Pancreatic cancer	17/2444	76/8753	0.88931	1	0.96904	6772/1871/675/5925/5595/5338/7157/5602/4790/1950/369/9459/8517/5599/1147/10912/1643	17
hsa04742	hsa04742	Taste transduction	17/2444	86/8753	0.968859	1	0.96904	5136/51764/6340/6338/342372/23236/5332/2555/2557/196883/9177/3359/5030/2556/9033/255022/5568	17
hsa00350	hsa00350	Tyrosine metabolism	16/2444	36/8753	0.0246444	0.380868	0.369077	316/1638/81889/2806/6898/218/128/127/130/124/125/126/131/4128/4129/2805	16
hsa00250	hsa00250	Alanine, aspartate and glutamate metabolism	16/2444	37/8753	0.0324414	0.459586	0.445358	2744/1373/189/7915/2875/18/84706/2806/443/158/339983/5471/2571/2747/2805/2346	16
hsa04216	hsa04216	Ferroptosis	16/2444	41/8753	0.0816488	0.682957	0.661813	30061/2181/81631/246/112483/7157/5621/64116/23657/2180/1536/6303/2182/7417/8031/51703	16
hsa00520	hsa00520	Amino sugar and nucleotide sugar metabolism	16/2444	49/8753	0.275731	1	0.96904	29926/2762/7264/51005/5373/197258/140838/5372/1727/55276/7358/132789/51700/5973/80201/3098	16
hsa04730	hsa04730	Long-term depression	16/2444	60/8753	0.634149	1	0.96904	5595/5579/2775/23236/5332/5593/2895/2982/2983/2891/2977/5519/369/2892/5592/2776	16
hsa01524	hsa01524	Platinum drug resistance	16/2444	73/8753	0.902151	1	0.96904	841/540/5595/5170/7157/4258/836/330/329/472/538/331/355/1244/9446/119391	16
hsa05214	hsa05214	Glioma	16/2444	75/8753	0.92347	1	0.96904	1871/5925/5595/5336/5579/7157/5155/5156/1950/817/369/818/5728/53358/10912/1643	16
hsa05220	hsa05220	Chronic myeloid leukemia	16/2444	76/8753	0.932579	1	0.96904	1871/5925/5595/1398/7157/1487/4790/4792/867/369/8517/1147/1488/53358/10912/1643	16
hsa05140	hsa05140	Leishmaniasis	16/2444	77/8753	0.940753	1	0.96904	3676/6772/5595/3684/1535/5579/10454/6300/5600/4790/7097/4792/1536/2002/3654/7189	16
hsa04666	hsa04666	Fc gamma R-mediated phagocytosis	16/2444	97/8753	0.997167	1	0.96904	274/10109/3635/10810/27040/5595/5336/5579/1398/5338/8398/1073/7454/1793/8395/6850	16
hsa04650	hsa04650	Natural killer cell mediated cytotoxicity	16/2444	132/8753	0.999997	1	0.96904	27040/5595/3683/5336/5579/6452/5530/836/3002/369/4068/5551/5532/355/53358/6850	16
hsa05340	hsa05340	Primary immunodeficiency	15/2444	38/8753	0.0823566	0.682957	0.661813	29851/5994/930/4261/23495/115650/916/915/3561/695/959/8517/29760/5896/5897	15
hsa02010	hsa02010	ABC transporters	15/2444	45/8753	0.25513	1	0.96904	26154/10058/10257/21/4363/368/94160/85320/9619/9429/6833/64137/22/215/1244	15
hsa05030	hsa05030	Cocaine addiction	15/2444	49/8753	0.388712	1	0.96904	1386/1385/2903/1742/5173/468/4790/2891/627/1813/4128/4129/6571/5568/90993	15
hsa00330	hsa00330	Arginine and proline metabolism	15/2444	50/8753	0.423619	1	0.96904	65263/2806/112483/224/54498/51056/4128/4129/6611/6303/5033/5832/112817/2805/4942	15
hsa00510	hsa00510	N-Glycan biosynthesis	15/2444	53/8753	0.527556	1	0.96904	4249/29880/440138/56052/4248/79087/79644/58505/152586/1603/79796/1798/3703/84061/79868	15
hsa05213	hsa05213	Endometrial cancer	15/2444	58/8753	0.68465	1	0.96904	5595/8312/5170/999/7157/51176/1950/3611/369/2002/29119/5728/6934/10912/1643	15
hsa04213	hsa04213	Longevity regulating pathway - multiple species	15/2444	61/8753	0.762637	1	0.96904	53632/3667/2308/8660/115/113/3170/196883/1410/3312/8471/23411/1979/847/5568	15
hsa05321	hsa05321	Inflammatory bowel disease	15/2444	65/8753	0.844662	1	0.96904	6772/6775/3566/50615/4094/64127/4790/3558/59067/7097/8809/8807/3606/50943/3561	15
hsa04664	hsa04664	Fc epsilon RI signaling pathway	15/2444	68/8753	0.890505	1	0.96904	3635/241/27040/5595/5336/5170/6416/5606/6300/5600/5602/695/240/5599/6850	15
hsa05211	hsa05211	Renal cell carcinoma	15/2444	69/8753	0.903109	1	0.96904	5595/6923/1387/1398/201163/57144/5155/9978/2033/2549/112399/2113/369/7030/5063	15
hsa05416	hsa05416	Viral myocarditis	15/2444	69/8753	0.903109	1	0.96904	841/940/6641/6445/3683/6645/1525/6443/836/4624/4625/1982/1756/959/5551	15
hsa01210	hsa01210	2-Oxocarboxylic acid metabolism	14/2444	33/8753	0.0517366	0.62823	0.60878	3417/189/2875/84706/2806/3420/50/5161/51166/1737/5160/3421/55753/2805	14
hsa04710	hsa04710	Circadian rhythm	14/2444	34/8753	0.0660634	0.682957	0.661813	1385/53632/8864/26224/5187/1454/102800317/9978/9575/4862/8945/6096/4783/1408	14
hsa04960	hsa04960	Aldosterone-regulated sodium reabsorption	14/2444	37/8753	0.123666	0.906423	0.878361	3667/5595/9351/5170/6340/6338/5579/3291/482/4306/486/3758/23439/53828	14
hsa05219	hsa05219	Bladder cancer	14/2444	41/8753	0.233275	1	0.96904	1871/5925/5595/4313/999/7157/7380/1890/2261/3576/1950/4312/369/1612	14
hsa00380	hsa00380	Tryptophan metabolism	14/2444	42/8753	0.265505	1	0.96904	130013/8942/316/224/3033/6999/51166/7166/38/4128/4129/438/1892/847	14
hsa04975	hsa04975	Fat digestion and absorption	14/2444	43/8753	0.299162	1	0.96904	8694/8399/2806/4547/81579/2169/38/337/335/84647/8513/5406/5407/5408	14
hsa03050	hsa03050	Proteasome	14/2444	46/8753	0.405623	1	0.96904	10213/5707/51371/5699/5713/5694/9491/5693/122706/5720/5721/5687/5682/5702	14
hsa04930	hsa04930	Type II diabetes mellitus	14/2444	46/8753	0.405623	1	0.96904	3667/389692/3651/8660/5595/8651/6517/5602/3767/6833/8471/80201/3098/5599	14
hsa00310	hsa00310	Lysine degradation	14/2444	63/8753	0.87726	1	0.96904	83852/9739/11105/224/7468/3033/80854/51166/8424/38/4297/6839/55217/1892	14
hsa04917	hsa04917	Prolactin signaling pathway	14/2444	70/8753	0.95114	1	0.96904	6772/5617/8600/5595/8651/6300/5600/1447/5602/4790/5599/1586/2001/53358	14
hsa05210	hsa05210	Colorectal cancer	14/2444	86/8753	0.996176	1	0.96904	5595/8312/7157/2069/374/5602/51176/1950/836/369/5599/6934/10912/1643	14
hsa00534	hsa00534	Glycosaminoglycan biosynthesis - heparan sulfate / heparin	13/2444	24/8753	0.00593028	0.126018	0.122117	9394/2131/266722/64131/9956/9955/9953/9957/64579/9348/90161/8509/2132	13
hsa04392	hsa04392	Hippo signaling pathway - multiple species	13/2444	29/8753	0.0380319	0.497341	0.481943	26524/9770/1454/102800317/92597/166824/79633/54798/84962/7003/10413/8642/83937	13
hsa00760	hsa00760	Nicotinate and nicotinamide metabolism	13/2444	37/8753	0.210062	1	0.96904	316/23408/93100/23475/56953/683/952/4860/4837/23411/25961/22978/54981	13
hsa01250	hsa01250	Biosynthesis of nucleotide sugars	13/2444	37/8753	0.210062	1	0.96904	29926/2762/7264/23483/5373/197258/140838/5372/55586/55276/7358/80201/3098	13
hsa04672	hsa04672	Intestinal immune network for IgA production	13/2444	49/8753	0.63924	1	0.96904	7852/3676/940/29851/10673/608/8741/23495/115650/3558/3600/959/6387	13
hsa00565	hsa00565	Ether lipid metabolism	13/2444	50/8753	0.671017	1	0.96904	8540/5168/79153/8399/54947/5048/5338/8398/81579/7368/133121/5049/84647	13
hsa04330	hsa04330	Notch signaling pathway	13/2444	62/8753	0.917594	1	0.96904	6310/1387/102723796/342371/1856/182/2033/1487/3516/55534/1488/7091/7088	13
hsa05223	hsa05223	Non-small cell lung cancer	13/2444	72/8753	0.981261	1	0.96904	3800/1871/5925/5595/5336/5170/5579/7157/1950/369/5979/10912/1643	13
hsa00650	hsa00650	Butanoate metabolism	12/2444	27/8753	0.0486133	0.612167	0.593215	7915/18/54988/123876/348158/116285/6296/3033/2571/38/142827/1892	12
hsa00030	hsa00030	Pentose phosphate pathway	12/2444	31/8753	0.128255	0.906423	0.878361	6120/226/23729/55276/84076/9104/5634/5631/8277/2539/729020/414328	12
hsa05033	hsa05033	Nicotine addiction	12/2444	40/8753	0.443361	1	0.96904	2903/2565/2555/2557/2560/2891/57084/2893/2892/2564/2556/55879	12
hsa03410	hsa03410	Base excision repair	12/2444	44/8753	0.59518	1	0.96904	143/3146/5983/4350/4913/5111/5981/55247/10038/328/8505/27343	12
hsa04962	hsa04962	Vasopressin-regulated water reabsorption	12/2444	44/8753	0.59518	1	0.96904	1385/6810/398/115/84516/1783/6844/551/79659/554/5568/90993	12
hsa00280	hsa00280	Valine, leucine and isoleucine degradation	12/2444	48/8753	0.725117	1	0.96904	26275/316/5095/197322/18/224/3033/38/27034/36/1892/549	12
hsa04979	hsa04979	Cholesterol metabolism	12/2444	51/8753	0.802756	1	0.96904	1593/29116/1071/3931/706/4043/27141/337/345/335/7417/3988	12
hsa00270	hsa00270	Cysteine and methionine metabolism	12/2444	52/8753	0.824719	1	0.96904	144811/2806/6898/58478/3939/3948/160287/6611/4143/2805/51074/29968	12
hsa04961	hsa04961	Endocrine and other factor-regulated calcium reabsorption	12/2444	53/8753	0.844788	1	0.96904	9365/115/5579/482/23236/5332/5741/486/23439/492/5568/2776	12
hsa00480	hsa00480	Glutathione metabolism	12/2444	57/8753	0.907734	1	0.96904	3417/10314/26873/124975/51056/27306/4258/6611/2539/9446/119391/6240	12
hsa04923	hsa04923	Regulation of lipolysis in adipocytes	12/2444	58/8753	0.919628	1	0.96904	3667/8660/115/113/5593/4886/196883/5140/8471/5592/153/5568	12
hsa00970	hsa00970	Aminoacyl-tRNA biosynthesis	12/2444	66/8753	0.975954	1	0.96904	1615/92935/10056/10667/79587/3735/124454/16/51091/5188/118672/3376	12
hsa04721	hsa04721	Synaptic vesicle cycle	12/2444	78/8753	0.997045	1	0.96904	112755/527/6530/9114/6844/6616/10815/9152/57084/6572/6571/6506	12
hsa00020	hsa00020	Citrate cycle (TCA cycle)	11/2444	30/8753	0.191218	1	0.96904	3417/8803/3420/50/5161/5106/1737/6392/5160/3421/55753	11
hsa00630	hsa00630	Glyoxylate and dicarboxylate metabolism	11/2444	30/8753	0.191218	1	0.96904	189/5095/2653/283871/6470/84532/54363/50/38/112817/847	11
hsa00640	hsa00640	Propanoate metabolism	11/2444	32/8753	0.262708	1	0.96904	26275/8803/5095/23417/18/84532/8310/3939/3948/160287/1892	11
hsa05143	hsa05143	African trypanosomiasis	11/2444	37/8753	0.464567	1	0.96904	3040/3039/5579/3250/23236/5332/3606/335/3043/355/2776	11
hsa05144	hsa05144	Malaria	11/2444	50/8753	0.864367	1	0.96904	2995/3683/3040/3039/3576/2994/2993/7097/3606/3043/959	11
hsa01523	hsa01523	Antifolate resistance	10/2444	30/8753	0.315325	1	0.96904	471/10257/4363/239/6470/9429/4790/8517/1244/1147	10
hsa04136	hsa04136	Autophagy - other	10/2444	32/8753	0.401217	1	0.96904	79065/55054/23192/11345/64223/11337/9706/3476/115201/9776	10
hsa03020	hsa03020	RNA polymerase	10/2444	34/8753	0.487662	1	0.96904	5433/51082/51728/55718/5432/5430/5435/171568/5431/11128	10
hsa05216	hsa05216	Thyroid cancer	10/2444	37/8753	0.61012	1	0.96904	5595/999/7157/51176/5979/8031/8030/6934/10912/1643	10
hsa00513	hsa00513	Various types of N-glycan biosynthesis	10/2444	42/8753	0.775402	1	0.96904	440138/56052/79087/58505/152586/1603/79796/3703/84061/79868	10
hsa04973	hsa04973	Carbohydrate digestion and absorption	10/2444	47/8753	0.883615	1	0.96904	3938/5579/482/23236/5332/486/2542/23439/80201/3098	10
hsa04913	hsa04913	Ovarian steroidogenesis	10/2444	51/8753	0.935591	1	0.96904	654/3294/115/113/196883/2488/9210/240/1586/5568	10
hsa00563	hsa00563	Glycosylphosphatidylinositol (GPI)-anchor biosynthesis	9/2444	26/8753	0.286114	1	0.96904	80055/2822/8733/9091/9487/51227/54872/84992/5277	9
hsa04950	hsa04950	Maturity onset diabetes of the young	9/2444	26/8753	0.286114	1	0.96904	4760/389692/3651/4821/3170/4825/50674/3087/5080	9
hsa04977	hsa04977	Vitamin digestion and absorption	9/2444	26/8753	0.286114	1	0.96904	80704/4363/113278/9227/337/335/158835/5406/2346	9
hsa00591	hsa00591	Linoleic acid metabolism	9/2444	30/8753	0.467961	1	0.96904	8399/246/8398/81579/84647/1557/1559/1558/1571	9
hsa00410	hsa00410	beta-Alanine metabolism	9/2444	31/8753	0.512973	1	0.96904	26275/23417/18/224/218/54498/8310/2571/1892	9
hsa03060	hsa03060	Protein export	9/2444	31/8753	0.512973	1	0.96904	29100/7485/6731/60559/5018/6729/6734/8266/196294	9
hsa04215	hsa04215	Apoptosis - multiple species	9/2444	32/8753	0.556704	1	0.96904	841/666/5602/836/330/329/331/5599/840	9
hsa00051	hsa00051	Fructose and mannose metabolism	9/2444	34/8753	0.638716	1	0.96904	29926/2762/7264/226/5373/197258/5372/80201/3098	9
hsa03030	hsa03030	DNA replication	9/2444	36/8753	0.711608	1	0.96904	4175/5983/79621/6117/5111/5981/5422/29935/1763	9
hsa00260	hsa00260	Glycine, serine and threonine metabolism	9/2444	40/8753	0.826415	1	0.96904	189/2653/63826/6470/4128/4129/441531/5223/29968	9
hsa03440	hsa03440	Homologous recombination	9/2444	41/8753	0.848767	1	0.96904	580/675/79728/6117/7156/84142/472/29935/79184	9
hsa04940	hsa04940	Type I diabetes mellitus	9/2444	43/8753	0.886582	1	0.96904	3329/940/5798/3558/1363/3002/2571/5551/355	9
hsa03022	hsa03022	Basal transcription factors	9/2444	44/8753	0.902344	1	0.96904	2071/6873/2963/2965/6881/6872/51616/54457/6877	9
hsa04370	hsa04370	VEGF signaling pathway	9/2444	59/8753	0.992895	1	0.96904	5747/5595/5336/5579/6300/5600/3791/5530/5532	9
hsa00220	hsa00220	Arginine biosynthesis	8/2444	22/8753	0.252921	1	0.96904	2744/1373/2875/84706/2806/5009/2747/2805	8
hsa04744	hsa04744	Phototransduction	8/2444	29/8753	0.586161	1	0.96904	6295/6011/1258/3000/5957/5158/1259/2986	8
hsa00512	hsa00512	Mucin type O-glycan biosynthesis	8/2444	36/8753	0.82834	1	0.96904	114805/11227/6483/442117/51809/374378/29071/2650	8
hsa00514	hsa00514	Other types of O-glycan biosynthesis	8/2444	47/8753	0.971875	1	0.96904	114805/11227/145173/442117/51809/374378/8473/29071	8
hsa05110	hsa05110	Vibrio cholerae infection	8/2444	50/8753	0.983963	1	0.96904	5336/527/115/9114/11015/537/5568/9414	8
hsa00450	hsa00450	Selenocompound metabolism	7/2444	17/8753	0.169979	1	0.96904	92935/51540/22928/51091/9061/9060/118672	7
hsa00061	hsa00061	Fatty acid biosynthesis	7/2444	18/8753	0.214658	1	0.96904	2181/197322/27349/84869/2180/2182/51703	7
hsa00785	hsa00785	Lipoic acid metabolism	7/2444	19/8753	0.262979	1	0.96904	2653/116285/11019/5161/1737/5160/55753	7
hsa00100	hsa00100	Steroid biosynthesis	7/2444	20/8753	0.313896	1	0.96904	6713/6307/120227/6309/10682/50814/3988	7
hsa00340	hsa00340	Histidine metabolism	7/2444	22/8753	0.419264	1	0.96904	3176/443/224/218/4128/4129/138199	7
hsa04964	hsa04964	Proximal tubule bicarbonate reclamation	7/2444	23/8753	0.471725	1	0.96904	2744/482/8671/5106/486/23439/2747	7
hsa00790	hsa00790	Folate biosynthesis	7/2444	27/8753	0.662396	1	0.96904	250/251/248/5860/7166/5805/5092	7
hsa01040	hsa01040	Biosynthesis of unsaturated fatty acids	7/2444	27/8753	0.662396	1	0.96904	54898/8310/79966/79071/6319/83401/51144	7
hsa04130	hsa04130	SNARE interactions in vesicular transport	7/2444	33/8753	0.855425	1	0.96904	112755/6810/6844/9482/53407/6845/143187	7
hsa00500	hsa00500	Starch and sucrose metabolism	7/2444	36/8753	0.911336	1	0.96904	5834/57733/55276/11181/8908/80201/3098	7
hsa05320	hsa05320	Autoimmune thyroid disease	7/2444	53/8753	0.996849	1	0.96904	940/1493/3558/3002/959/5551/355	7
hsa04612	hsa04612	Antigen processing and presentation	7/2444	78/8753	0.999992	1	0.96904	1385/5994/4261/5720/5721/3312/1514	7
hsa03450	hsa03450	Non-homologous end-joining	6/2444	13/8753	0.125444	0.906423	0.878361	7520/79840/3981/2547/1791/27343	6
hsa00360	hsa00360	Phenylalanine metabolism	6/2444	16/8753	0.273571	1	0.96904	2806/6898/218/4128/4129/2805	6
hsa00532	hsa00532	Glycosaminoglycan biosynthesis - chondroitin sulfate / dermatan sulfate	6/2444	21/8753	0.555902	1	0.96904	79586/64131/56548/9469/55454/51363	6
hsa04614	hsa04614	Renin-angiotensin system	6/2444	23/8753	0.654934	1	0.96904	2028/1215/1511/10159/59272/186	6
hsa00062	hsa00062	Fatty acid elongation	6/2444	27/8753	0.80732	1	0.96904	54898/3033/79071/83401/1892/51144	6
hsa05330	hsa05330	Allograft rejection	6/2444	38/8753	0.973966	1	0.96904	940/3558/3002/959/5551/355	6
hsa00130	hsa00130	Ubiquinone and other terpenoid-quinone biosynthesis	5/2444	11/8753	0.16679	1	0.96904	79001/10229/1728/6898/27235	5
hsa00533	hsa00533	Glycosaminoglycan biosynthesis - keratan sulfate	5/2444	14/8753	0.348382	1	0.96904	93010/4166/6483/10164/8534	5
hsa00603	hsa00603	Glycosphingolipid biosynthesis - globo and isoglobo series	5/2444	16/8753	0.475982	1	0.96904	6483/10317/4668/53947/2717	5
hsa00910	hsa00910	Nitrogen metabolism	5/2444	17/8753	0.536777	1	0.96904	1373/763/766/11238/2747	5
hsa00511	hsa00511	Other glycan degradation	5/2444	18/8753	0.594081	1	0.96904	4759/129807/23324/4126/175	5
hsa04980	hsa04980	Cobalamin transport and metabolism	5/2444	18/8753	0.594081	1	0.96904	27249/57215/166785/7702/3054	5
hsa00531	hsa00531	Glycosaminoglycan degradation	5/2444	19/8753	0.647186	1	0.96904	2588/3425/10855/3423/60495	5
hsa03430	hsa03430	Mismatch repair	5/2444	23/8753	0.812478	1	0.96904	5983/6117/5111/5981/29935	5
hsa00592	hsa00592	alpha-Linolenic acid metabolism	5/2444	26/8753	0.890349	1	0.96904	8399/8398/8310/81579/84647	5
hsa00052	hsa00052	Galactose metabolism	5/2444	32/8753	0.966832	1	0.96904	3938/55276/2717/80201/3098	5
hsa05332	hsa05332	Graft-versus-host disease	5/2444	42/8753	0.996505	1	0.96904	940/3558/3002/5551/355	5
hsa05150	hsa05150	Staphylococcus aureus infection	5/2444	96/8753	1	1	0.96904	3683/3684/3426/2266/4153	5
hsa00730	hsa00730	Thiamine metabolism	4/2444	15/8753	0.639249	1	0.96904	250/251/248/79178	4
hsa00770	hsa00770	Pantothenate and CoA biosynthesis	4/2444	21/8753	0.878499	1	0.96904	224/80025/60496/53354	4
hsa00601	hsa00601	Glycosphingolipid biosynthesis - lacto and neolacto series	4/2444	28/8753	0.97315	1	0.96904	2651/10317/53947/6484	4
hsa00430	hsa00430	Taurine and hypotaurine metabolism	3/2444	16/8753	0.866461	1	0.96904	124975/2571/84890	3
hsa00120	hsa00120	Primary bile acid biosynthesis	3/2444	17/8753	0.893143	1	0.96904	1593/80270/9023	3
hsa00670	hsa00670	One carbon pool by folate	3/2444	20/8753	0.94682	1	0.96904	471/6470/441024	3
hsa04966	hsa04966	Collecting duct acid secretion	3/2444	27/8753	0.990794	1	0.96904	496/527/9114	3
hsa00920	hsa00920	Sulfur metabolism	2/2444	10/8753	0.815696	1	0.96904	9061/9060	2
hsa00515	hsa00515	Mannose type O-glycan biosynthesis	2/2444	23/8753	0.994727	1	0.96904	27087/120071	2
hsa00900	hsa00900	Terpenoid backbone biosynthesis	2/2444	23/8753	0.994727	1	0.96904	4597/38	2
hsa05310	hsa05310	Asthma	2/2444	31/8753	0.9995	1	0.96904	6037/959	2
hsa00604	hsa00604	Glycosphingolipid biosynthesis - ganglio series	1/2444	15/8753	0.992671	1	0.96904	6483	1

## Sheet: C. All_loss_events_GO
	ONTOLOGY	ID	Description	GeneRatio	BgRatio	pvalue	p.adjust	qvalue	geneID	Count
GO:0004175	MF	GO:0004175	endopeptidase activity	167/5271	420/17988	2.24167e-06	0.00135845	0.00133557	PROC/DPP4/FAP/CFLAR/CASP10/CASP8/ADAM23/CPS1/USP37/RHBDD1/ECEL1/PRSS56/USP40/CAPN10/ATG4B/GPAA1/MIPEP/USP12/TPP2/F7/F10/PROZ/KDM8/PRSS53/PRSS8/PRSS36/PYCARD/PYDC1/ADAMTS18/MBTPS1/USP10/SPG7/CAPN15/RHBDL1/TPSG1/TPSB2/TPSAB1/TPSD1/PRSS27/PRSS33/PRSS41/PRSS21/PRSS22/MMP25/USP7/UQCRC2/LONP2/MMP2/CAPNS2/MMP15/PRSS54/CTRL/PSMB10/HP/HPR/PSMB6/USP6/NDEL1/ADAM33/TASP1/BACE2/TMPRSS2/TMPRSS3/TMPRSS15/ACR/US…	167
GO:0004984	MF	GO:0004984	olfactory receptor activity	145/5271	389/17988	0.000379147	0.027031	0.0265755	GPR148/OR6B2/OR6B3/OR1F1/OR1F2P/OR2C1/OR1D5/OR1D2/OR1E3/OR1G1/OR1A2/OR1A1/OR1D4/OR3A2/OR3A1/OR1E1/OR3A3/OR1E2/OR4M1/OR4N2/OR4K3/OR4K2/OR4K5/OR4K1/OR4K15/OR4Q2/OR4K14/OR4K13/OR4L1/OR4K17/OR4N5/OR11G2/OR11H6/OR11H7/OR11H4/OR6S1/OR5AU1/OR10G3/OR10G2/OR4E2/OR4E1/OR6J1/OR6X1/OR6M1/OR8D4/OR4D5/OR6T1/OR10S1/OR10G6/OR10G4/OR10G9/OR10G8/OR10G7/OR10D3/OR8G2P/OR8G1/OR8G5/OR8D1/OR8D2/OR8B2/OR8B3/OR8B4/OR8B8/…	145
GO:0051604	BP	GO:0051604	protein maturation	131/5323	335/18296	4.62326e-05	0.037223	0.0367853	DPP4/HSPD1/CASP8/FN1/TNP1/IHH/SERPINE2/RHBDD1/ECEL1/F13A1/SOX4/H2BC1/RNF139/MIPEP/NAA16/CPB2/ATP7B/CLN5/F7/CLN3/BOLA2/BOLA2B/PYCARD/GCSH/MBTPS1/SPG7/STUB1/LMF1/NAA60/CREBBP/GRIN2A/TNP2/NDUFAB1/LONP2/CIAO2B/NOL3/TMEM208/HP/HPR/SERPINF2/GP1BA/NAA38/NAA20/THBD/CST7/FKBP1A/CPXM1/PRNP/TASP1/BACE2/TMPRSS2/XPNPEP3/EP300/FBLN1/LMF2/HGFAC/WFS1/CPZ/LIAS/CORIN/ADAMTS3/NAA11/RAP1GDS1/TSPAN5/METAP1/CASP6/ENPE…	131
GO:0017171	MF	GO:0017171	serine hydrolase activity	79/5271	191/17988	0.000233797	0.02175	0.0213835	PROC/DPP4/FAP/RHBDD1/PRSS56/TPP2/F7/F10/PROZ/PRSS53/PRSS8/PRSS36/MBTPS1/RHBDL1/TPSG1/TPSB2/TPSAB1/TPSD1/PRSS27/PRSS33/PRSS41/PRSS21/PRSS22/LONP2/MMP2/PRSS54/CTRL/HP/HPR/TMPRSS2/TMPRSS3/TMPRSS15/PLA2G6/ACR/HGFAC/HTRA3/CORIN/TMPRSS11D/TMPRSS11A/TMPRSS11F/TMPRSS11B/TMPRSS11E/CFI/PRSS12/PRSS48/TLL1/KLKB1/F11/MMP14/CMA1/CTSG/GZMH/GZMB/MMP7/MMP8/MMP10/MMP1/MMP3/MMP12/MMP13/TMPRSS5/PCSK7/TMPRSS13/TMPRSS…	79
GO:0008236	MF	GO:0008236	serine-type peptidase activity	78/5271	187/17988	0.000185579	0.0187435	0.0184277	PROC/DPP4/FAP/RHBDD1/PRSS56/TPP2/F7/F10/PROZ/PRSS53/PRSS8/PRSS36/MBTPS1/RHBDL1/TPSG1/TPSB2/TPSAB1/TPSD1/PRSS27/PRSS33/PRSS41/PRSS21/PRSS22/LONP2/MMP2/PRSS54/CTRL/HP/HPR/TMPRSS2/TMPRSS3/TMPRSS15/ACR/HGFAC/HTRA3/CORIN/TMPRSS11D/TMPRSS11A/TMPRSS11F/TMPRSS11B/TMPRSS11E/CFI/PRSS12/PRSS48/TLL1/KLKB1/F11/MMP14/CMA1/CTSG/GZMH/GZMB/MMP7/MMP8/MMP10/MMP1/MMP3/MMP12/MMP13/TMPRSS5/PCSK7/TMPRSS13/TMPRSS4/ST14/…	78
GO:0004252	MF	GO:0004252	serine-type endopeptidase activity	76/5271	169/17988	1.05209e-05	0.00255026	0.00250729	PROC/DPP4/FAP/RHBDD1/PRSS56/TPP2/F7/F10/PROZ/PRSS53/PRSS8/PRSS36/MBTPS1/RHBDL1/TPSG1/TPSB2/TPSAB1/TPSD1/PRSS27/PRSS33/PRSS41/PRSS21/PRSS22/LONP2/MMP2/PRSS54/CTRL/HP/HPR/TMPRSS2/TMPRSS3/TMPRSS15/ACR/HGFAC/HTRA3/CORIN/TMPRSS11D/TMPRSS11A/TMPRSS11F/TMPRSS11B/TMPRSS11E/CFI/PRSS12/PRSS48/TLL1/KLKB1/F11/MMP14/CMA1/CTSG/GZMH/GZMB/MMP7/MMP8/MMP10/MMP1/MMP3/MMP12/MMP13/TMPRSS5/PCSK7/TMPRSS13/TMPRSS4/ST14/…	76
GO:0034754	BP	GO:0034754	cellular hormone metabolic process	63/5323	141/18296	5.78169e-05	0.0413776	0.0408911	CYP27C1/UGT1A8/UGT1A9/UGT1A7/UGT1A3/UGT1A1/BMP6/CYP11B1/CYP11B2/DGAT1/EDNRB/SULT1A1/BCO1/HSD17B2/CACNA1H/SCNN1B/BMP2/CYP2D6/TSPO/DGKQ/PDGFRA/SRD5A3/REST/UGT2B17/UGT2B15/UGT2B10/UGT2B7/UGT2B11/UGT2B28/UGT2B4/SULT1E1/AFP/HSD17B11/SPP1/ADH4/ADH6/ADH1A/ADH1B/ADH1C/ADH7/LRAT/DHRS2/DHRS4/PRMT3/FSHB/BCO2/ADM/DKK3/ASMT/PNPLA4/AWAT2/SGPL1/CYP26C1/CYP26A1/RBP4/CYP2C18/CYP2C9/CYP2C8/CYP17A1/PNLIP/PLEKHA1/AL…	63
GO:0019783	MF	GO:0019783	ubiquitin-like protein peptidase activity	57/5271	126/17988	0.000103939	0.0125974	0.0123851	TANK/PSMD14/USP37/USP40/ATG4B/USP12/USPL1/UCHL3/USP10/USP7/USP31/CYLD/USP6/SENP3/USP43/USP22/JOSD1/DESI1/USP25/USP16/USP17L10/USP17L11/USP17L18/USP17L20/USP17L12/USP17L21/USP17L13/USP17L15/USP17L17/USP17L19/USP17L22/USP17L24/USP17L5/USP17L6P/UCHL1/USP46/COPS4/USP38/OTUD4/UFSP2/USP28/USP2/EIF3F/USP47/USP9X/USP11/OTUD5/USP27X/ATXN3L/OTUD6A/ATG4A/ALG13/USP26/BRCC3/USP54/STAMBPL1/ZRANB1	57
GO:0004197	MF	GO:0004197	cysteine-type endopeptidase activity	53/5271	120/17988	0.000371366	0.027031	0.0265755	CFLAR/CASP10/CASP8/USP37/USP40/CAPN10/ATG4B/GPAA1/USP12/PYCARD/PYDC1/USP10/CAPN15/USP7/CAPNS2/USP6/USP25/USP16/USP17L10/USP17L11/USP17L18/USP17L20/USP17L12/USP17L21/USP17L13/USP17L15/USP17L17/USP17L19/USP17L22/USP17L24/USP17L5/USP17L6P/UCHL1/USP46/CASP6/USP38/CTSO/CASP3/CASP12/CASP4/CASP5/CASP1/USP28/USP2/USP47/USP9X/USP11/USP27X/ATG4A/USP26/CASP7/CTSL/CTSL3P	53
GO:0101005	MF	GO:0101005	deubiquitinase activity	51/5271	113/17988	0.000251238	0.02175	0.0213835	TANK/PSMD14/USP37/USP40/USP12/UCHL3/USP10/USP7/USP31/CYLD/USP6/SENP3/USP43/USP22/JOSD1/USP25/USP16/USP17L10/USP17L11/USP17L18/USP17L20/USP17L12/USP17L21/USP17L13/USP17L15/USP17L17/USP17L19/USP17L22/USP17L24/USP17L5/USP17L6P/UCHL1/USP46/USP38/OTUD4/USP28/USP2/EIF3F/USP47/USP9X/USP11/OTUD5/USP27X/ATXN3L/OTUD6A/ALG13/USP26/BRCC3/USP54/STAMBPL1/ZRANB1	51
GO:0004843	MF	GO:0004843	cysteine-type deubiquitinase activity	49/5271	108/17988	0.000282358	0.0228145	0.0224301	TANK/USP37/USP40/USP12/UCHL3/USP10/USP7/USP31/CYLD/USP6/SENP3/USP43/USP22/JOSD1/USP25/USP16/USP17L10/USP17L11/USP17L18/USP17L20/USP17L12/USP17L21/USP17L13/USP17L15/USP17L17/USP17L19/USP17L22/USP17L24/USP17L5/USP17L6P/UCHL1/USP46/USP38/OTUD4/USP28/USP2/EIF3F/USP47/USP9X/USP11/OTUD5/USP27X/ATXN3L/OTUD6A/ALG13/USP26/BRCC3/USP54/ZRANB1	49
GO:0016782	MF	GO:0016782	transferase activity, transferring sulphur-containing groups	33/5271	69/17988	0.00087011	0.0479351	0.0471275	HS6ST1/GAL3ST2/CDKAL1/HS6ST3/HS3ST4/SULT1A2/SULT1A1/SULT1A3/SULT1A4/CHST6/CHST5/CTU2/HS3ST6/ACSM3/HS3ST2/CHST4/WSCD1/HS3ST3A1/HS3ST3B1/SULT4A1/TRMU/HS3ST1/LIAS/SULT1B1/SULT1E1/NDST4/NDST3/CHST7/HS6ST2/CHST3/NDST2/CHST15/CHST1	33
GO:0008146	MF	GO:0008146	sulfotransferase activity	28/5271	52/17988	0.00017965	0.0187435	0.0184277	HS6ST1/GAL3ST2/HS6ST3/HS3ST4/SULT1A2/SULT1A1/SULT1A3/SULT1A4/CHST6/CHST5/HS3ST6/HS3ST2/CHST4/WSCD1/HS3ST3A1/HS3ST3B1/SULT4A1/HS3ST1/SULT1B1/SULT1E1/NDST4/NDST3/CHST7/HS6ST2/CHST3/NDST2/CHST15/CHST1	28
GO:0015020	MF	GO:0015020	glucuronosyltransferase activity	23/5271	34/17988	4.14978e-06	0.00140579	0.0013821	CHPF/UGT1A8/UGT1A10/UGT1A9/UGT1A7/UGT1A6/UGT1A5/UGT1A4/UGT1A3/UGT1A1/EXT1/UGT2B17/UGT2B15/UGT2A3/UGT2B7/UGT2B11/UGT2B28/UGT2B4/UGT2A2/UGT2A1/B3GAT1/EXT2/LARGE2	23
GO:0006063	BP	GO:0006063	uronic acid metabolic process	20/5323	26/18296	6.11607e-07	0.00131312	0.00129768	UGT1A8/UGT1A10/UGT1A9/UGT1A7/UGT1A6/UGT1A5/UGT1A4/UGT1A3/UGT1A1/CRYL1/UGT2B17/UGT2B15/UGT2B10/UGT2A3/UGT2B7/UGT2B11/UGT2B28/UGT2B4/UGT2A2/UGT2A1	20
GO:0019585	BP	GO:0019585	glucuronate metabolic process	20/5323	26/18296	6.11607e-07	0.00131312	0.00129768	UGT1A8/UGT1A10/UGT1A9/UGT1A7/UGT1A6/UGT1A5/UGT1A4/UGT1A3/UGT1A1/CRYL1/UGT2B17/UGT2B15/UGT2B10/UGT2A3/UGT2B7/UGT2B11/UGT2B28/UGT2B4/UGT2A2/UGT2A1	20
GO:0052695	BP	GO:0052695	cellular glucuronidation	19/5323	21/18296	6.99061e-09	4.50265e-05	4.44971e-05	UGT1A8/UGT1A10/UGT1A9/UGT1A7/UGT1A6/UGT1A5/UGT1A4/UGT1A3/UGT1A1/UGT2B17/UGT2B15/UGT2B10/UGT2A3/UGT2B7/UGT2B11/UGT2B28/UGT2B4/UGT2A2/UGT2A1	19
GO:0071280	BP	GO:0071280	cellular response to copper ion	19/5323	27/18296	1.07779e-05	0.00991723	0.00980062	NFE2L2/HSF1/MT4/MT3/MT2A/MT1E/MT1M/MT1A/MT1DP/MT1B/MT1F/MT1G/MT1H/MT1X/PRNP/APP/SNCA/BACE1/ATP7A	19
GO:0045236	MF	GO:0045236	CXCR chemokine receptor binding	16/5271	18/17988	2.3383e-07	0.000283402	0.000278627	CX3CL1/TFF2/CXCL8/CXCL6/PF4V1/CXCL1/PF4/PPBP/CXCL5/CXCL3/CXCL2/CXCL9/CXCL10/CXCL11/CXCL13/CXCL12	16
GO:0061687	BP	GO:0061687	detoxification of inorganic compound	15/5323	18/18296	2.81406e-06	0.00453133	0.00447805	ABCB6/MT4/MT3/MT2A/MT1E/MT1M/MT1A/MT1DP/MT1B/MT1F/MT1G/MT1H/MT1X/ATP7A/CAT	15
GO:0097501	BP	GO:0097501	stress response to metal ion	14/5323	19/18296	7.40761e-05	0.0477124	0.0471514	ABCB6/MT4/MT3/MT2A/MT1E/MT1M/MT1A/MT1DP/MT1B/MT1F/MT1G/MT1H/MT1X/ATP7A	14
GO:0010273	BP	GO:0010273	detoxification of copper ion	13/5323	15/18296	5.93456e-06	0.00637075	0.00629584	MT4/MT3/MT2A/MT1E/MT1M/MT1A/MT1DP/MT1B/MT1F/MT1G/MT1H/MT1X/ATP7A	13
GO:1990169	BP	GO:1990169	stress response to copper ion	13/5323	15/18296	5.93456e-06	0.00637075	0.00629584	MT4/MT3/MT2A/MT1E/MT1M/MT1A/MT1DP/MT1B/MT1F/MT1G/MT1H/MT1X/ATP7A	13
GO:0003953	MF	GO:0003953	NAD+ nucleosidase activity	13/5271	16/17988	2.52033e-05	0.0038183	0.00375396	BST1/CD38/TLR10/TLR1/TLR6/TLR2/IL1R1/IL1RL2/IL1RL1/IL18R1/IL18RAP/IL1RAPL1/IL1RAPL2	13
GO:0050135	MF	GO:0050135	NAD(P)+ nucleosidase activity	13/5271	16/17988	2.52033e-05	0.0038183	0.00375396	BST1/CD38/TLR10/TLR1/TLR6/TLR2/IL1R1/IL1RL2/IL1RL1/IL18R1/IL18RAP/IL1RAPL1/IL1RAPL2	13
GO:0061809	MF	GO:0061809	NAD+ nucleotidase, cyclic ADP-ribose generating	13/5271	16/17988	2.52033e-05	0.0038183	0.00375396	BST1/CD38/TLR10/TLR1/TLR6/TLR2/IL1R1/IL1RL2/IL1RL1/IL18R1/IL18RAP/IL1RAPL1/IL1RAPL2	13
GO:0005833	CC	GO:0005833	hemoglobin complex	12/5575	12/19194	3.57521e-07	0.000277436	0.000277436	AHSP/HBZ/HBM/HBA2/HBA1/HBQ1/CYB5R3/HBB/HBD/HBG1/HBG2/HBE1	12
GO:0034483	MF	GO:0034483	heparan sulfate sulfotransferase activity	12/5271	15/17988	7.04713e-05	0.00949013	0.00933023	HS6ST1/HS6ST3/HS3ST4/HS3ST6/HS3ST2/HS3ST3A1/HS3ST3B1/HS3ST1/NDST4/NDST3/HS6ST2/NDST2	12
GO:0031838	CC	GO:0031838	haptoglobin-hemoglobin complex	11/5575	11/19194	1.23262e-06	0.000478258	0.000478258	HBZ/HBM/HBA2/HBA1/HBQ1/HP/HBB/HBD/HBG1/HBG2/HBE1	11
GO:0005859	CC	GO:0005859	muscle myosin complex	11/5575	14/19194	0.000178003	0.0460435	0.0460435	MYL1/MYH11/MYH13/MYH8/MYH4/MYH1/MYH2/MYH3/MYL5/MYH6/MYH7	11
GO:0030548	MF	GO:0030548	acetylcholine receptor regulator activity	11/5271	15/17988	0.000534503	0.0308485	0.0303287	LYPD1/LYPD6B/LYPD6/SLURP1/SLURP2/LYNX1/LY6E/LY6H/PATE1/PATE4/TMEM35A	11
GO:0051371	MF	GO:0051371	muscle alpha-actinin binding	11/5271	15/17988	0.000534503	0.0308485	0.0303287	TTN/PKD2/PDLIM5/SYNPO2/PALLD/PDLIM3/MYPN/LDB3/PDLIM1/PKD2L1/NRAP	11
GO:0097153	MF	GO:0097153	cysteine-type endopeptidase activity involved in apoptotic process	11/5271	15/17988	0.000534503	0.0308485	0.0303287	CFLAR/CASP10/CASP8/PYCARD/CASP6/CASP3/CASP12/CASP4/CASP5/CASP1/CASP7	11
GO:0099602	MF	GO:0099602	neurotransmitter receptor regulator activity	11/5271	15/17988	0.000534503	0.0308485	0.0303287	LYPD1/LYPD6B/LYPD6/SLURP1/SLURP2/LYNX1/LY6E/LY6H/PATE1/PATE4/TMEM35A	11
GO:0031720	MF	GO:0031720	haptoglobin binding	10/5271	10/17988	4.63957e-06	0.00140579	0.0013821	HBZ/HBM/HBA2/HBA1/HBQ1/HBB/HBD/HBG1/HBG2/HBE1	10

## Sheet: D. Small_events_gain_KEGG
	ID	Description	GeneRatio	BgRatio	pvalue	p.adjust	qvalue	geneID	Count
hsa04740	hsa04740	Olfactory transduction	21/382	441/8753	0.370877	0.998076	0.998076	6547/143496/119774/390036/119772/143502/390037/390038/143503/81285/256892/119695/119694/119692/401665/119687/81282/79324/401666/401667/119682	21
hsa05022	hsa05022	Pathways of neurodegeneration - multiple diseases	18/382	476/8753	0.770913	0.998076	0.998076	4725/7384/7186/2902/10383/774/1965/80208/513/374291/10297/10975/5710/5335/5713/79139/4715/9706	18
hsa05016	hsa05016	Huntington disease	16/382	306/8753	0.262243	0.998076	0.998076	4725/7384/7186/2902/10383/774/5434/513/374291/10975/5710/7052/5713/4715/161/9706	16
hsa05206	hsa05206	MicroRNAs in cancer	16/382	310/8753	0.279138	0.998076	0.998076	4170/4853/4609/4851/406913/693187/1943/10297/4318/5335/407055/406885/406912/619552/406891/5598	16
hsa04151	hsa04151	PI3K-Akt signaling pathway	16/382	359/8753	0.502815	0.998076	0.998076	4170/5525/57818/3655/3693/4609/6256/27006/6794/1943/5008/10110/7529/3913/3481/3630	16
hsa05014	hsa05014	Amyotrophic lateral sclerosis	16/382	364/8753	0.525692	0.998076	0.998076	4725/7384/7186/2902/10383/1965/80208/513/374291/10975/5710/5713/79139/4715/4928/9706	16
hsa05020	hsa05020	Prion disease	15/382	272/8753	0.209061	0.998076	0.998076	4725/7384/4851/733/2902/10383/774/1965/116444/513/374291/10975/5710/5713/4715	15
hsa04010	hsa04010	MAPK signaling pathway	15/382	299/8753	0.325835	0.998076	0.998076	84451/51776/4609/7186/774/4293/27006/1943/2872/6789/84867/1850/3481/3630/5598	15
hsa05010	hsa05010	Alzheimer disease	15/382	384/8753	0.709773	0.998076	0.998076	4725/7384/7186/2902/10383/1965/513/374291/10297/10975/5710/5713/4715/3630/9706	15
hsa04810	hsa04810	Regulation of actin cytoskeleton	13/382	229/8753	0.200983	0.998076	0.998076	9475/3655/3693/7410/733/27006/10297/2245/8394/9564/10398/6714/3630	13
hsa01240	hsa01240	Biosynthesis of cofactors	12/382	153/8753	0.035222	0.998076	0.998076	493911/10201/7372/10243/51109/145226/2937/9054/212/25902/224/210	12
hsa04141	hsa04141	Protein processing in endoplasmic reticulum	12/382	170/8753	0.0681762	0.998076	0.998076	7186/11253/1965/2923/55741/111089941/6238/10483/6185/10130/79139/9532	12
hsa04820	hsa04820	Cytoskeleton in muscle cells	12/382	229/8753	0.298324	0.998076	0.998076	3655/3693/1289/11155/57644/29765/6385/7125/10398/8048/7136/7140	12
hsa05012	hsa05012	Parkinson disease	12/382	266/8753	0.495659	0.998076	0.998076	4725/7384/10383/1965/513/374291/10975/5710/5335/5713/4715/7054	12
hsa05165	hsa05165	Human papillomavirus infection	12/382	331/8753	0.786646	0.998076	0.998076	5525/26508/4853/3655/3693/4851/51382/10297/11317/3913/5933/245973	12
hsa04150	hsa04150	mTOR signaling pathway	11/382	156/8753	0.0789804	0.998076	0.998076	23175/51382/6794/652968/79726/9675/64900/245973/3630/64121/9706	11
hsa05169	hsa05169	Epstein-Barr virus infection	11/382	202/8753	0.26758	0.998076	0.998076	9541/4609/7186/377841/2923/958/5710/567/11317/5713/7188	11
hsa04015	hsa04015	Rap1 signaling pathway	11/382	210/8753	0.310113	0.998076	0.998076	11069/7410/2902/27006/1943/57568/9564/6714/5335/3630/26037	11
hsa04714	hsa04714	Thermogenesis	11/382	232/8753	0.433059	0.998076	0.998076	4725/353500/656/7384/788/25915/51241/513/374291/10975/4715	11
hsa04080	hsa04080	Neuroactive ligand-receptor interaction	11/382	366/8753	0.930404	0.998076	0.998076	1134/23620/90226/2902/84634/116444/2894/2691/57053/552/2898	11
hsa04066	hsa04066	HIF-1 signaling pathway	10/382	108/8753	0.0192458	0.998076	0.998076	405/5163/2872/54583/5335/3939/3948/160287/3630/3091	10
hsa00230	hsa00230	Purine metabolism	10/382	128/8753	0.0528957	0.998076	0.998076	58497/84284/84618/10201/3615/954/377841/100/6240/9060	10
hsa05135	hsa05135	Yersinia infection	10/382	137/8753	0.0762908	0.998076	0.998076	7456/9475/7410/7186/63916/8394/9564/6714/5335/391	10
hsa04140	hsa04140	Autophagy - animal	10/382	165/8753	0.184208	0.998076	0.998076	26003/1965/6794/8897/58476/1509/3630/64121/9706/3091	10
hsa04510	hsa04510	Focal adhesion	10/382	202/8753	0.387393	0.998076	0.998076	9475/3655/3693/7410/25759/8394/9564/3913/10398/6714	10
hsa05205	hsa05205	Proteoglycans in cancer	10/382	203/8753	0.393331	0.998076	0.998076	9475/3693/4609/7410/4318/6385/6714/5335/3481/3091	10
hsa05415	hsa05415	Diabetic cardiomyopathy	10/382	203/8753	0.393331	0.998076	0.998076	4725/7384/513/374291/10975/4318/4715/1509/3630/1636	10
hsa05417	hsa05417	Lipid and atherosclerosis	10/382	215/8753	0.4646	0.998076	0.998076	9475/7410/6256/7186/1965/4318/958/6714/3929/5335	10
hsa03040	hsa03040	Spliceosome	10/382	217/8753	0.476389	0.998076	0.998076	10450/103625684/101954271/26827/101954275/101954278/10291/6431/56259/9128	10
hsa05208	hsa05208	Chemical carcinogenesis - reactive oxygen species	10/382	223/8753	0.511411	0.998076	0.998076	405/4725/7384/65010/513/374291/10975/6714/4715/3091	10
hsa04144	hsa04144	Endocytosis	10/382	250/8753	0.657466	0.998076	0.998076	7456/8723/27131/8394/6714/7251/10564/9897/161/22905	10
hsa04020	hsa04020	Calcium signaling pathway	10/382	253/8753	0.672115	0.998076	0.998076	2902/774/6547/27006/116444/7125/952/5335/6786/552	10
hsa04919	hsa04919	Thyroid hormone signaling pathway	9/382	121/8753	0.0818941	0.998076	0.998076	4853/4609/6256/4851/10025/8202/6714/5335/3091	9
hsa04932	hsa04932	Non-alcoholic fatty liver disease	9/382	155/8753	0.235789	0.998076	0.998076	4725/7384/6256/7186/1965/374291/10975/4715/3630	9
hsa04148	hsa04148	Efferocytosis	9/382	156/8753	0.241412	0.998076	0.998076	405/3693/6256/384/682/9564/1850/4953/3091	9
hsa04390	hsa04390	Hippo signaling pathway	9/382	157/8753	0.247081	0.998076	0.998076	353500/656/4609/657/10297/8200/7529/29119/653	9
hsa04360	hsa04360	Axon guidance	9/382	182/8753	0.39912	0.998076	0.998076	9475/5364/1943/10500/10398/6714/5335/57522/5998	9
hsa04014	hsa04014	Ras signaling pathway	9/382	236/8753	0.708628	0.998076	0.998076	2902/25759/27006/1943/6789/57148/5335/3481/3630	9
hsa05131	hsa05131	Shigellosis	9/382	247/8753	0.757427	0.998076	0.998076	9475/7186/63916/9564/10398/6714/5335/64121/7188	9
hsa05132	hsa05132	Salmonella infection	9/382	247/8753	0.757427	0.998076	0.998076	9475/1781/4609/7186/10383/63916/197259/10398/391	9
hsa00010	hsa00010	Glycolysis / Gluconeogenesis	8/382	67/8753	0.00838473	0.998076	0.998076	57818/55902/3939/3948/160287/224/218/9562	8
hsa01232	hsa01232	Nucleotide metabolism	8/382	85/8753	0.0315781	0.998076	0.998076	84284/84618/10201/3615/954/377841/100/6240	8
hsa04350	hsa04350	TGF-beta signaling pathway	8/382	108/8753	0.0991612	0.998076	0.998076	353500/656/4609/657/8200/60436/5933/653	8
hsa04670	hsa04670	Leukocyte transendothelial migration	8/382	115/8753	0.129249	0.998076	0.998076	9475/11069/7410/4318/9564/29119/10398/5335	8
hsa00190	hsa00190	Oxidative phosphorylation	8/382	134/8753	0.23062	0.998076	0.998076	4725/7384/51382/513/374291/10975/245973/4715	8
hsa05224	hsa05224	Breast cancer	8/382	147/8753	0.312178	0.998076	0.998076	26508/4853/4609/4851/25759/27006/10297/8202	8
hsa04072	hsa04072	Phospholipase D signaling pathway	8/382	148/8753	0.31871	0.998076	0.998076	11069/10555/8612/25759/8394/5335/3630/552	8
hsa05226	hsa05226	Gastric cancer	8/382	149/8753	0.325269	0.998076	0.998076	83998/4609/6256/25759/27006/10297/29119/4583	8
hsa04110	hsa04110	Cell cycle	8/382	157/8753	0.378427	0.998076	0.998076	5525/4609/29882/23063/7529/5933/1028/246184	8
hsa05152	hsa05152	Tuberculosis	8/382	180/8753	0.530649	0.998076	0.998076	1520/64170/9902/6714/3929/1509/4046/5993	8
hsa04814	hsa04814	Motor proteins	8/382	193/8753	0.610604	0.998076	0.998076	140469/1781/10383/57644/7125/10398/7136/7140	8
hsa05202	hsa05202	Transcriptional misregulation in cancer	8/382	193/8753	0.610604	0.998076	0.998076	4609/6256/1991/6929/4318/958/84444/8842	8
hsa05207	hsa05207	Chemical carcinogenesis - receptor activation	8/382	212/8753	0.713393	0.998076	0.998076	405/4853/4609/6256/774/27006/6714/406891	8
hsa05163	hsa05163	Human cytomegalovirus infection	8/382	225/8753	0.772514	0.998076	0.998076	9475/4609/7186/2923/567/9564/6714/7188	8
hsa04060	hsa04060	Cytokine-cytokine receptor interaction	8/382	297/8753	0.951403	0.998076	0.998076	353500/656/657/8200/958/3976/5008/653	8
hsa03250	hsa03250	Viral life cycle - HIV-1	7/382	63/8753	0.0192798	0.998076	0.998076	22936/25920/80237/10955/25939/7251/4130	7
hsa04657	hsa04657	IL-17 signaling pathway	7/382	94/8753	0.115797	0.998076	0.998076	7186/4318/29761/4586/727897/5598/7188	7
hsa04070	hsa04070	Phosphatidylinositol signaling system	7/382	97/8753	0.130585	0.998076	0.998076	51447/56623/8897/8394/5298/5335/9677	7
hsa01522	hsa01522	Endocrine resistance	7/382	98/8753	0.135714	0.998076	0.998076	4853/8647/4851/25759/4318/8202/6714	7
hsa00564	hsa00564	Glycerophospholipid metabolism	7/382	99/8753	0.140942	0.998076	0.998076	9926/23175/10555/375775/8612/8443/64900	7
hsa04974	hsa04974	Protein digestion and absorption	7/382	103/8753	0.162796	0.998076	0.998076	1294/81578/1289/6547/440387/1504/3784	7
hsa04152	hsa04152	AMPK signaling pathway	7/382	121/8753	0.276557	0.998076	0.998076	5525/57818/5210/6794/5207/3172/3630	7
hsa04550	hsa04550	Signaling pathways regulating pluripotency of stem cells	7/382	143/8753	0.433426	0.998076	0.998076	9869/5462/4609/657/10297/6929/3976	7
hsa05017	hsa05017	Spinocerebellar ataxia	7/382	143/8753	0.433426	0.998076	0.998076	7186/2902/116444/5710/11317/5713/9706	7
hsa04145	hsa04145	Phagosome	7/382	152/8753	0.497424	0.998076	0.998076	1520/1781/3693/10383/51382/9902/245973	7
hsa04062	hsa04062	Chemokine signaling pathway	7/382	192/8753	0.739487	0.998076	0.998076	9475/7410/25759/57580/9564/6714/5335	7
hsa05203	hsa05203	Viral carcinogenesis	7/382	204/8753	0.79351	0.998076	0.998076	7186/7529/11317/5933/6714/2965/7188	7
hsa04024	hsa04024	cAMP signaling pathway	7/382	225/8753	0.867086	0.998076	0.998076	9475/11069/7410/2902/610/116444/10398	7
hsa00620	hsa00620	Pyruvate metabolism	6/382	47/8753	0.0157083	0.998076	0.998076	55902/197257/3939/3948/160287/224	6
hsa00330	hsa00330	Arginine and proline metabolism	6/382	50/8753	0.0208543	0.998076	0.998076	384/2593/548596/224/4953/1159	6
hsa04978	hsa04978	Mineral absorption	6/382	60/8753	0.0458605	0.998076	0.998076	79901/65010/142680/6547/1317/7779	6
hsa04330	hsa04330	Notch signaling pathway	6/382	62/8753	0.0524314	0.998076	0.998076	26508/4853/9541/4851/441478/11317	6
hsa05230	hsa05230	Central carbon metabolism in cancer	6/382	70/8753	0.0841814	0.998076	0.998076	5163/4609/3939/3948/160287/3091	6
hsa00562	hsa00562	Inositol phosphate metabolism	6/382	73/8753	0.0983241	0.998076	0.998076	56623/8897/8394/5298/5335/9562	6
hsa05100	hsa05100	Bacterial invasion of epithelial cells	6/382	77/8753	0.119006	0.998076	0.998076	25759/63916/9564/29119/6714/391	6
hsa04727	hsa04727	GABAergic synapse	6/382	89/8753	0.19229	0.998076	0.998076	2571/774/10243/57468/6714/140679	6
hsa05222	hsa05222	Small cell lung cancer	6/382	92/8753	0.212853	0.998076	0.998076	3655/4609/6256/7186/3913/7188	6
hsa04928	hsa04928	Parathyroid hormone synthesis, secretion and action	6/382	114/8753	0.379479	0.998076	0.998076	27347/6256/142680/10893/65267/9935	6
hsa04071	hsa04071	Sphingolipid signaling pathway	6/382	121/8753	0.434536	0.998076	0.998076	29956/5525/9475/253782/7186/1509	6
hsa04068	hsa04068	FoxO signaling pathway	6/382	131/8753	0.511436	0.998076	0.998076	57818/6794/10110/6789/114907/3630	6
hsa04142	hsa04142	Lysosome	6/382	132/8753	0.518929	0.998076	0.998076	1520/1513/20/5476/8943/1509	6
hsa04210	hsa04210	Apoptosis	6/382	135/8753	0.541131	0.998076	0.998076	4170/1520/1513/7186/1965/1509	6
hsa04915	hsa04915	Estrogen signaling pathway	6/382	138/8753	0.562881	0.998076	0.998076	9687/25759/4318/8202/6714/1509	6
hsa04514	hsa04514	Cell adhesion molecules	6/382	157/8753	0.687693	0.998076	0.998076	3655/1000/8174/958/2734/6385	6
hsa05160	hsa05160	Hepatitis C	6/382	158/8753	0.693569	0.998076	0.998076	4609/6256/7186/1965/7529/975	6
hsa05167	hsa05167	Kaposi sarcoma-associated herpesvirus infection	6/382	194/8753	0.856638	0.998076	0.998076	4609/7186/57580/6714/5335/3091	6
hsa05170	hsa05170	Human immunodeficiency virus 1 infection	6/382	212/8753	0.906599	0.998076	0.998076	7186/2923/567/25939/5335/7188	6
hsa05166	hsa05166	Human T-cell leukemia virus 1 infection	6/382	222/8753	0.927269	0.998076	0.998076	4609/29882/6929/958/567/246184	6
hsa00270	hsa00270	Cysteine and methionine metabolism	5/382	52/8753	0.0751844	0.998076	0.998076	26227/2937/3939/3948/160287	5
hsa00600	hsa00600	Sphingolipid metabolism	5/382	54/8753	0.0853895	0.998076	0.998076	29956/253782/7357/8612/9514	5
hsa00480	hsa00480	Glutathione metabolism	5/382	57/8753	0.101983	0.998076	0.998076	2879/2937/2686/6240/4953	5
hsa00240	hsa00240	Pyrimidine metabolism	5/382	58/8753	0.107846	0.998076	0.998076	84618/10201/7372/377841/6240	5
hsa00561	hsa00561	Glycerolipid metabolism	5/382	63/8753	0.139513	0.998076	0.998076	23175/10555/8612/64900/224	5
hsa04721	hsa04721	Synaptic vesicle cycle	5/382	78/8753	0.2535	0.998076	0.998076	774/51382/140679/245973/161	5
hsa04623	hsa04623	Cytosolic DNA-sensing pathway	5/382	83/8753	0.295768	0.998076	0.998076	11277/5434/10621/197259/25939	5
hsa05412	hsa05412	Arrhythmogenic right ventricular cardiomyopathy	5/382	86/8753	0.321678	0.998076	0.998076	3655/3693/6547/1000/29119	5
hsa04520	hsa04520	Adherens junction	5/382	93/8753	0.382875	0.998076	0.998076	9475/57493/29119/10398/6714	5
hsa04972	hsa04972	Pancreatic secretion	5/382	102/8753	0.461047	0.998076	0.998076	440387/1504/683/952/3784	5
hsa04137	hsa04137	Mitophagy - animal	5/382	103/8753	0.469585	0.998076	0.998076	7186/1965/6714/9958/3091	5
hsa04064	hsa04064	NF-kappa B signaling pathway	5/382	105/8753	0.486532	0.998076	0.998076	7186/958/3929/5335/7188	5
hsa04922	hsa04922	Glucagon signaling pathway	5/382	107/8753	0.503286	0.998076	0.998076	57818/5207/3939/3948/160287	5
hsa04668	hsa04668	TNF signaling pathway	5/382	114/8753	0.560093	0.998076	0.998076	7186/4318/3976/197259/7188	5
hsa04114	hsa04114	Oocyte meiosis	5/382	131/8753	0.682796	0.998076	0.998076	5525/29882/7529/3630/246184	5
hsa04910	hsa04910	Insulin signaling pathway	5/382	137/8753	0.72016	0.998076	0.998076	57818/5576/25759/2872/3630	5
hsa05322	hsa05322	Systemic lupus erythematosus	5/382	137/8753	0.72016	0.998076	0.998076	6741/733/1991/958/6737	5
hsa05418	hsa05418	Fluid shear stress and atherosclerosis	5/382	139/8753	0.731896	0.998076	0.998076	657/4318/6385/6714/5598	5
hsa04723	hsa04723	Retrograde endocannabinoid signaling	5/382	148/8753	0.780287	0.998076	0.998076	4725/774/374291/140679/4715	5
hsa04921	hsa04921	Oxytocin signaling pathway	5/382	154/8753	0.808632	0.998076	0.998076	9475/952/10398/6714/5598	5
hsa04934	hsa04934	Cushing syndrome	5/382	155/8753	0.813063	0.998076	0.998076	405/3284/3283/11091/10297	5
hsa05225	hsa05225	Hepatocellular carcinoma	5/382	168/8753	0.863493	0.998076	0.998076	4609/25759/10297/5335/3481	5
hsa05034	hsa05034	Alcoholism	5/382	188/8753	0.918549	0.998076	0.998076	8520/2902/25759/116444/7054	5
hsa04613	hsa04613	Neutrophil extracellular trap formation	5/382	191/8753	0.924854	0.998076	0.998076	8520/566/1991/6714/5335	5
hsa05130	hsa05130	Pathogenic Escherichia coli infection	5/382	198/8753	0.937912	0.998076	0.998076	7456/9475/7186/10383/6714	5
hsa05171	hsa05171	Coronavirus disease - COVID-19	5/382	233/8753	0.977372	0.998076	0.998076	733/1675/6209/5335/1636	5
hsa00790	hsa00790	Folate biosynthesis	4/382	27/8753	0.0283029	0.998076	0.998076	10243/55034/7054/7166	4
hsa00640	hsa00640	Propanoate metabolism	4/382	32/8753	0.0489774	0.998076	0.998076	55902/3939/3948/160287	4
hsa05033	hsa05033	Nicotine addiction	4/382	40/8753	0.0952981	0.998076	0.998076	2902/774/116444/140679	4
hsa05030	hsa05030	Cocaine addiction	4/382	49/8753	0.164426	0.998076	0.998076	26086/2902/116444/7054	4
hsa05110	hsa05110	Vibrio cholerae infection	4/382	50/8753	0.173013	0.998076	0.998076	51382/5335/245973/3784	4
hsa04979	hsa04979	Cholesterol metabolism	4/382	51/8753	0.18175	0.998076	0.998076	8647/4036/5360/114879	4
hsa00310	hsa00310	Lysine degradation	4/382	63/8753	0.295305	0.998076	0.998076	9869/79813/84444/224	4
hsa03420	hsa03420	Nucleotide excision repair	4/382	63/8753	0.295305	0.998076	0.998076	5434/2965/54107/4331	4
hsa00970	hsa00970	Aminoacyl-tRNA biosynthesis	4/382	66/8753	0.325207	0.998076	0.998076	80222/10352/5859/833	4
hsa04917	hsa04917	Prolactin signaling pathway	4/382	70/8753	0.365328	0.998076	0.998076	25759/6714/3630/7054	4
hsa04920	hsa04920	Adipocytokine signaling pathway	4/382	70/8753	0.365328	0.998076	0.998076	57818/6256/7186/6794	4
hsa05120	hsa05120	Epithelial cell signaling in Helicobacter pylori infection	4/382	70/8753	0.365328	0.998076	0.998076	51382/6714/5335/245973	4
hsa04612	hsa04612	Antigen processing and presentation	4/382	78/8753	0.444856	0.998076	0.998076	1520/2923/567/5993	4
hsa00983	hsa00983	Drug metabolism - other enzymes	4/382	80/8753	0.464321	0.998076	0.998076	10201/3615/7372/6240	4
hsa03083	hsa03083	Polycomb repressive complex	4/382	83/8753	0.493048	0.998076	0.998076	1876/11091/26013/10238	4
hsa04012	hsa04012	ErbB signaling pathway	4/382	85/8753	0.511839	0.998076	0.998076	4609/25759/6714/5335	4
hsa04512	hsa04512	ECM-receptor interaction	4/382	89/8753	0.548428	0.998076	0.998076	3655/3693/6385/3913	4
hsa04658	hsa04658	Th1 and Th2 cell differentiation	4/382	92/8753	0.574909	0.998076	0.998076	4853/4851/11317/5335	4
hsa04970	hsa04970	Salivary secretion	4/382	93/8753	0.583539	0.998076	0.998076	683/952/4586/727897	4
hsa03015	hsa03015	mRNA surveillance pathway	4/382	97/8753	0.617029	0.998076	0.998076	5525/8761/26528/80336	4
hsa04666	hsa04666	Fc gamma R-mediated phagocytosis	4/382	97/8753	0.617029	0.998076	0.998076	7410/8612/8394/5335	4
hsa05231	hsa05231	Choline metabolism in cancer	4/382	98/8753	0.625135	0.998076	0.998076	8612/8394/5335/3091	4
hsa05410	hsa05410	Hypertrophic cardiomyopathy	4/382	99/8753	0.633132	0.998076	0.998076	3655/3693/6547/1636	4
hsa05146	hsa05146	Amoebiasis	4/382	102/8753	0.656456	0.998076	0.998076	733/384/3913/4583	4
hsa04620	hsa04620	Toll-like receptor signaling pathway	4/382	108/8753	0.700051	0.998076	0.998076	1513/958/3929/54472	4
hsa01200	hsa01200	Carbon metabolism	4/382	115/8753	0.745718	0.998076	0.998076	51179/26227/2746/55902	4
hsa03082	hsa03082	ATP-dependent chromatin remodeling	4/382	117/8753	0.757749	0.998076	0.998076	53615/6944/79913/54107	4
hsa04935	hsa04935	Growth hormone synthesis, secretion and action	4/382	120/8753	0.774965	0.998076	0.998076	25759/9564/2691/5335	4
hsa04650	hsa04650	Natural killer cell mediated cytotoxicity	4/382	132/8753	0.834348	0.998076	0.998076	7410/25759/5335/79465	4
hsa04270	hsa04270	Vascular smooth muscle contraction	4/382	134/8753	0.842858	0.998076	0.998076	9475/10398/552/5583	4
hsa04120	hsa04120	Ubiquitin mediated proteolysis	4/382	142/8753	0.87331	0.998076	0.998076	29882/997/11065/246184	4
hsa04936	hsa04936	Alcoholic liver disease	4/382	142/8753	0.87331	0.998076	0.998076	23175/3929/64900/224	4
hsa04261	hsa04261	Adrenergic signaling in cardiomyocytes	4/382	154/8753	0.909418	0.998076	0.998076	5525/11069/6547/3784	4
hsa04217	hsa04217	Necroptosis	4/382	159/8753	0.921552	0.998076	0.998076	7186/2746/197259/7188	4
hsa05161	hsa05161	Hepatitis B	4/382	162/8753	0.928115	0.998076	0.998076	4609/4318/7529/6714	4
hsa04022	hsa04022	cGMP-PKG signaling pathway	4/382	166/8753	0.936096	0.998076	0.998076	9475/6547/10398/3630	4
hsa04630	hsa04630	JAK-STAT signaling pathway	4/382	166/8753	0.936096	0.998076	0.998076	4170/4609/3976/5008	4
hsa03008	hsa03008	Ribosome biogenesis in eukaryotes	4/382	167/8753	0.937962	0.998076	0.998076	109617017/57455/3692/54552	4
hsa04530	hsa04530	Tight junction	4/382	170/8753	0.943267	0.998076	0.998076	9475/6794/10398/6714	4
hsa04621	hsa04621	NOD-like receptor signaling pathway	4/382	186/8753	0.965192	0.998076	0.998076	64170/7186/7158/7188	4
hsa00563	hsa00563	Glycosylphosphatidylinositol (GPI)-anchor biosynthesis	3/382	26/8753	0.102309	0.998076	0.998076	5283/51604/128869	3
hsa00650	hsa00650	Butanoate metabolism	3/382	27/8753	0.111559	0.998076	0.998076	64064/3158/2571	3
hsa00410	hsa00410	beta-Alanine metabolism	3/382	31/8753	0.151442	0.998076	0.998076	2571/224/218	3
hsa00051	hsa00051	Fructose and mannose metabolism	3/382	34/8753	0.18387	0.998076	0.998076	5210/5207/6652	3
hsa00760	hsa00760	Nicotinate and nicotinamide metabolism	3/382	37/8753	0.217916	0.998076	0.998076	84618/683/952	3
hsa05340	hsa05340	Primary immunodeficiency	3/382	38/8753	0.229544	0.998076	0.998076	958/100/5993	3
hsa00260	hsa00260	Glycine, serine and threonine metabolism	3/382	40/8753	0.253121	0.998076	0.998076	26227/2593/212	3
hsa05219	hsa05219	Bladder cancer	3/382	41/8753	0.265039	0.998076	0.998076	4609/4318/6714	3
hsa02010	hsa02010	ABC transporters	3/382	45/8753	0.313229	0.998076	0.998076	8647/20/10347	3
hsa00280	hsa00280	Valine, leucine and isoleucine degradation	3/382	48/8753	0.349544	0.998076	0.998076	64064/3158/224	3
hsa04913	hsa04913	Ovarian steroidogenesis	3/382	51/8753	0.38565	0.998076	0.998076	3284/3283/3630	3
hsa05213	hsa05213	Endometrial cancer	3/382	58/8753	0.467615	0.998076	0.998076	4609/10297/29119	3
hsa04370	hsa04370	VEGF signaling pathway	3/382	59/8753	0.478948	0.998076	0.998076	25759/6714/5335	3
hsa00830	hsa00830	Retinol metabolism	3/382	68/8753	0.575257	0.998076	0.998076	10170/51109/145226	3
hsa05031	hsa05031	Amphetamine addiction	3/382	69/8753	0.585256	0.998076	0.998076	2902/116444/7054	3
hsa05211	hsa05211	Renal cell carcinoma	3/382	69/8753	0.585256	0.998076	0.998076	405/54583/3091	3
hsa05223	hsa05223	Non-small cell lung cancer	3/382	72/8753	0.614338	0.998076	0.998076	6256/6789/5335	3
hsa03320	hsa03320	PPAR signaling pathway	3/382	75/8753	0.642019	0.998076	0.998076	3158/6256/5360	3
hsa04918	hsa04918	Thyroid hormone synthesis	3/382	75/8753	0.642019	0.998076	0.998076	4036/389434/50506	3
hsa01521	hsa01521	EGFR tyrosine kinase inhibitor resistance	3/382	79/8753	0.67671	0.998076	0.998076	25759/6714/5335	3
hsa04146	hsa04146	Peroxisome	3/382	83/8753	0.708859	0.998076	0.998076	51179/10005/8443	3
hsa04610	hsa04610	Complement and coagulation cascades	3/382	86/8753	0.731323	0.998076	0.998076	733/1675/10544	3
hsa04260	hsa04260	Cardiac muscle contraction	3/382	87/8753	0.738502	0.998076	0.998076	7384/6547/10975	3
hsa04540	hsa04540	Gap junction	3/382	88/8753	0.745529	0.998076	0.998076	10383/6714/5598	3
hsa04211	hsa04211	Longevity regulating pathway	3/382	89/8753	0.752405	0.998076	0.998076	79813/6794/3630	3
hsa05323	hsa05323	Rheumatoid arthritis	3/382	93/8753	0.778427	0.998076	0.998076	1513/51382/245973	3
hsa04750	hsa04750	Inflammatory mediator regulation of TRP channels	3/382	98/8753	0.807752	0.998076	0.998076	6714/5335/5583	3
hsa04914	hsa04914	Progesterone-mediated oocyte maturation	3/382	102/8753	0.8288	0.998076	0.998076	29882/3630/246184	3
hsa04625	hsa04625	C-type lectin receptor signaling pathway	3/382	104/8753	0.838564	0.998076	0.998076	64170/6714/4046	3
hsa05414	hsa05414	Dilated cardiomyopathy	3/382	105/8753	0.843264	0.998076	0.998076	3655/3693/6547	3
hsa04659	hsa04659	Th17 cell differentiation	3/382	108/8753	0.85666	0.998076	0.998076	6256/5335/3091	3
hsa05145	hsa05145	Toxoplasmosis	3/382	111/8753	0.869046	0.998076	0.998076	3655/958/3913	3
hsa04724	hsa04724	Glutamatergic synapse	3/382	115/8753	0.88409	0.998076	0.998076	2902/116444/2898	3
hsa04722	hsa04722	Neurotrophin signaling pathway	3/382	119/8753	0.897577	0.998076	0.998076	25759/5335/5598	3
hsa04660	hsa04660	T cell receptor signaling pathway	3/382	121/8753	0.903777	0.998076	0.998076	5525/7410/5335	3
hsa04611	hsa04611	Platelet activation	3/382	124/8753	0.912445	0.998076	0.998076	9475/6714/6786	3
hsa04926	hsa04926	Relaxin signaling pathway	3/382	129/8753	0.925329	0.998076	0.998076	25759/4318/6714	3
hsa04728	hsa04728	Dopaminergic synapse	3/382	132/8753	0.932203	0.998076	0.998076	5525/774/7054	3
hsa04218	hsa04218	Cellular senescence	3/382	156/8753	0.96948	0.998076	0.998076	4609/4605/5933	3
hsa03010	hsa03010	Ribosome	3/382	170/8753	0.981186	0.998076	0.998076	51116/6209/6150	3
hsa04310	hsa04310	Wnt signaling pathway	3/382	174/8753	0.98365	0.998076	0.998076	9475/4609/10297	3
hsa00730	hsa00730	Thiamine metabolism	2/382	15/8753	0.137347	0.998076	0.998076	84284/9054	2
hsa00430	hsa00430	Taurine and hypotaurine metabolism	2/382	16/8753	0.152646	0.998076	0.998076	2571/2686	2
hsa00220	hsa00220	Arginine biosynthesis	2/382	22/8753	0.249143	0.998076	0.998076	2746/384	2
hsa00340	hsa00340	Histidine metabolism	2/382	22/8753	0.249143	0.998076	0.998076	224/218	2
hsa04614	hsa04614	Renin-angiotensin system	2/382	23/8753	0.265579	0.998076	0.998076	5476/1636	2
hsa04950	hsa04950	Maturity onset diabetes of the young	2/382	26/8753	0.314758	0.998076	0.998076	3172/3630	2
hsa04966	hsa04966	Collecting duct acid secretion	2/382	27/8753	0.331014	0.998076	0.998076	51382/245973	2
hsa00601	hsa00601	Glycosphingolipid biosynthesis - lacto and neolacto series	2/382	28/8753	0.34716	0.998076	0.998076	8708/2529	2
hsa00630	hsa00630	Glyoxylate and dicarboxylate metabolism	2/382	30/8753	0.379039	0.998076	0.998076	51179/55902	2
hsa03020	hsa03020	RNA polymerase	2/382	34/8753	0.44067	0.998076	0.998076	5434/10621	2
hsa00350	hsa00350	Tyrosine metabolism	2/382	36/8753	0.470211	0.998076	0.998076	7054/218	2
hsa03030	hsa03030	DNA replication	2/382	36/8753	0.470211	0.998076	0.998076	5558/54107	2
hsa00250	hsa00250	Alanine, aspartate and glutamate metabolism	2/382	37/8753	0.484628	0.998076	0.998076	2571/2746	2
hsa05216	hsa05216	Thyroid cancer	2/382	37/8753	0.484628	0.998076	0.998076	4609/6256	2
hsa04216	hsa04216	Ferroptosis	2/382	41/8753	0.539784	0.998076	0.998076	2879/2937	2
hsa00380	hsa00380	Tryptophan metabolism	2/382	42/8753	0.552922	0.998076	0.998076	224/7166	2
hsa00513	hsa00513	Various types of N-glycan biosynthesis	2/382	42/8753	0.552922	0.998076	0.998076	11253/6185	2
hsa04940	hsa04940	Type I diabetes mellitus	2/382	43/8753	0.565793	0.998076	0.998076	2571/3630	2
hsa04975	hsa04975	Fat digestion and absorption	2/382	43/8753	0.565793	0.998076	0.998076	10555/8612	2
hsa03022	hsa03022	Basal transcription factors	2/382	44/8753	0.578396	0.998076	0.998076	2965/4331	2
hsa00860	hsa00860	Porphyrin metabolism	2/382	46/8753	0.602793	0.998076	0.998076	212/210	2
hsa03050	hsa03050	Proteasome	2/382	46/8753	0.602793	0.998076	0.998076	5710/5713	2
hsa04930	hsa04930	Type II diabetes mellitus	2/382	46/8753	0.602793	0.998076	0.998076	774/3630	2
hsa04672	hsa04672	Intestinal immune network for IgA production	2/382	49/8753	0.637364	0.998076	0.998076	8174/958	2
hsa00565	hsa00565	Ether lipid metabolism	2/382	50/8753	0.648352	0.998076	0.998076	8612/9514	2
hsa05144	hsa05144	Malaria	2/382	50/8753	0.648352	0.998076	0.998076	958/975	2
hsa00510	hsa00510	N-Glycan biosynthesis	2/382	53/8753	0.679733	0.998076	0.998076	11253/6185	2
hsa04961	hsa04961	Endocrine and other factor-regulated calcium reabsorption	2/382	53/8753	0.679733	0.998076	0.998076	6547/161	2
hsa04340	hsa04340	Hedgehog signaling pathway	2/382	56/8753	0.708794	0.998076	0.998076	4036/1455	2
hsa00590	hsa00590	Arachidonic acid metabolism	2/382	61/8753	0.752318	0.998076	0.998076	5730/2879	2
hsa00140	hsa00140	Steroid hormone biosynthesis	2/382	62/8753	0.76032	0.998076	0.998076	3284/3283	2
hsa04929	hsa04929	GnRH secretion	2/382	64/8753	0.775656	0.998076	0.998076	610/84634	2
hsa04927	hsa04927	Cortisol synthesis and secretion	2/382	65/8753	0.782999	0.998076	0.998076	3284/3283	2
hsa04664	hsa04664	Fc epsilon RI signaling pathway	2/382	68/8753	0.803774	0.998076	0.998076	7410/5335	2
hsa01230	hsa01230	Biosynthesis of amino acids	2/382	75/8753	0.845521	0.998076	0.998076	26227/384	2
hsa05214	hsa05214	Glioma	2/382	75/8753	0.845521	0.998076	0.998076	25759/5335	2
hsa05220	hsa05220	Chronic myeloid leukemia	2/382	76/8753	0.85078	0.998076	0.998076	4609/25759	2
hsa03018	hsa03018	RNA degradation	2/382	78/8753	0.860813	0.998076	0.998076	8761/80336	2
hsa04742	hsa04742	Taste transduction	2/382	86/8753	0.895064	0.998076	0.998076	954/29850	2
hsa04911	hsa04911	Insulin secretion	2/382	86/8753	0.895064	0.998076	0.998076	11069/3630	2
hsa05210	hsa05210	Colorectal cancer	2/382	86/8753	0.895064	0.998076	0.998076	4609/10297	2
hsa04976	hsa04976	Bile secretion	2/382	89/8753	0.905758	0.998076	0.998076	8647/6256	2
hsa05235	hsa05235	PD-L1 expression and PD-1 checkpoint pathway in cancer	2/382	89/8753	0.905758	0.998076	0.998076	5335/3091	2
hsa04662	hsa04662	B cell receptor signaling pathway	2/382	90/8753	0.90909	0.998076	0.998076	7410/975	2
hsa05032	hsa05032	Morphine addiction	2/382	91/8753	0.912312	0.998076	0.998076	774/140679	2
hsa04912	hsa04912	GnRH signaling pathway	2/382	93/8753	0.918438	0.998076	0.998076	6714/5598	2
hsa05215	hsa05215	Prostate cancer	2/382	97/8753	0.929504	0.998076	0.998076	4318/3630	2
hsa04925	hsa04925	Aldosterone synthesis and secretion	2/382	98/8753	0.93204	0.998076	0.998076	3284/3283	2
hsa04640	hsa04640	Hematopoietic cell lineage	2/382	99/8753	0.93449	0.998076	0.998076	3655/952	2
hsa04931	hsa04931	Insulin resistance	2/382	108/8753	0.953075	0.998076	0.998076	57818/3630	2
hsa04725	hsa04725	Cholinergic synapse	2/382	113/8753	0.961105	0.998076	0.998076	774/3784	2
hsa04726	hsa04726	Serotonergic synapse	2/382	115/8753	0.963933	0.998076	0.998076	774/7166	2
hsa04380	hsa04380	Osteoclast differentiation	2/382	141/8753	0.986742	0.998076	0.998076	1513/7186	2
hsa05164	hsa05164	Influenza A	2/382	171/8753	0.99597	0.998076	0.998076	1965/4928	2
hsa00920	hsa00920	Sulfur metabolism	1/382	10/8753	0.360115	0.998076	0.998076	9060	1
hsa00533	hsa00533	Glycosaminoglycan biosynthesis - keratan sulfate	1/382	14/8753	0.464845	0.998076	0.998076	4166	1
hsa00360	hsa00360	Phenylalanine metabolism	1/382	16/8753	0.510611	0.998076	0.998076	218	1
hsa00120	hsa00120	Primary bile acid biosynthesis	1/382	17/8753	0.532008	0.998076	0.998076	10005	1
hsa00450	hsa00450	Selenocompound metabolism	1/382	17/8753	0.532008	0.998076	0.998076	9060	1
hsa00910	hsa00910	Nitrogen metabolism	1/382	17/8753	0.532008	0.998076	0.998076	2746	1
hsa04980	hsa04980	Cobalamin transport and metabolism	1/382	18/8753	0.552472	0.998076	0.998076	6948	1
hsa00100	hsa00100	Steroid biosynthesis	1/382	20/8753	0.590761	0.998076	0.998076	6713	1
hsa00670	hsa00670	One carbon pool by folate	1/382	20/8753	0.590761	0.998076	0.998076	25902	1
hsa00770	hsa00770	Pantothenate and CoA biosynthesis	1/382	21/8753	0.608662	0.998076	0.998076	224	1
hsa00515	hsa00515	Mannose type O-glycan biosynthesis	1/382	23/8753	0.642154	0.998076	0.998076	10329	1
hsa00900	hsa00900	Terpenoid backbone biosynthesis	1/382	23/8753	0.642154	0.998076	0.998076	3158	1
hsa04964	hsa04964	Proximal tubule bicarbonate reclamation	1/382	23/8753	0.642154	0.998076	0.998076	2746	1
hsa04977	hsa04977	Vitamin digestion and absorption	1/382	26/8753	0.687109	0.998076	0.998076	6948	1
hsa00053	hsa00053	Ascorbate and aldarate metabolism	1/382	30/8753	0.738408	0.998076	0.998076	224	1
hsa05310	hsa05310	Asthma	1/382	31/8753	0.749863	0.998076	0.998076	958	1
hsa00052	hsa00052	Galactose metabolism	1/382	32/8753	0.760819	0.998076	0.998076	57818	1
hsa04136	hsa04136	Autophagy - other	1/382	32/8753	0.760819	0.998076	0.998076	9706	1
hsa04130	hsa04130	SNARE interactions in vesicular transport	1/382	33/8753	0.771295	0.998076	0.998076	10490	1
hsa00040	hsa00040	Pentose and glucuronate interconversions	1/382	36/8753	0.800058	0.998076	0.998076	6652	1
hsa00500	hsa00500	Starch and sucrose metabolism	1/382	36/8753	0.800058	0.998076	0.998076	57818	1
hsa01250	hsa01250	Biosynthesis of nucleotide sugars	1/382	37/8753	0.80882	0.998076	0.998076	91373	1
hsa04960	hsa04960	Aldosterone-regulated sodium reabsorption	1/382	37/8753	0.80882	0.998076	0.998076	3630	1
hsa05330	hsa05330	Allograft rejection	1/382	38/8753	0.817199	0.998076	0.998076	958	1
hsa03440	hsa03440	Homologous recombination	1/382	41/8753	0.840201	0.998076	0.998076	5890	1
hsa00071	hsa00071	Fatty acid degradation	1/382	43/8753	0.853908	0.998076	0.998076	224	1
hsa03410	hsa03410	Base excision repair	1/382	44/8753	0.860315	0.998076	0.998076	54107	1
hsa04962	hsa04962	Vasopressin-regulated water reabsorption	1/382	44/8753	0.860315	0.998076	0.998076	1781	1
hsa04973	hsa04973	Carbohydrate digestion and absorption	1/382	47/8753	0.877904	0.998076	0.998076	57818	1
hsa00520	hsa00520	Amino sugar and nucleotide sugar metabolism	1/382	49/8753	0.888384	0.998076	0.998076	91373	1
hsa05320	hsa05320	Autoimmune thyroid disease	1/382	53/8753	0.906728	0.998076	0.998076	958	1
hsa03460	hsa03460	Fanconi anemia pathway	1/382	54/8753	0.910824	0.998076	0.998076	84126	1
hsa04923	hsa04923	Regulation of lipolysis in adipocytes	1/382	58/8753	0.925488	0.998076	0.998076	3630	1
hsa04213	hsa04213	Longevity regulating pathway - multiple species	1/382	61/8753	0.934885	0.998076	0.998076	3630	1
hsa05217	hsa05217	Basal cell carcinoma	1/382	63/8753	0.940483	0.998076	0.998076	10297	1
hsa04720	hsa04720	Long-term potentiation	1/382	67/8753	0.95028	0.998076	0.998076	2902	1
hsa05221	hsa05221	Acute myeloid leukemia	1/382	67/8753	0.95028	0.998076	0.998076	4609	1
hsa04924	hsa04924	Renin secretion	1/382	69/8753	0.954557	0.998076	0.998076	1636	1
hsa05416	hsa05416	Viral myocarditis	1/382	69/8753	0.954557	0.998076	0.998076	958	1
hsa00982	hsa00982	Drug metabolism - cytochrome P450	1/382	72/8753	0.960295	0.998076	0.998076	218	1
hsa04622	hsa04622	RIG-I-like receptor signaling pathway	1/382	72/8753	0.960295	0.998076	0.998076	7186	1
hsa05218	hsa05218	Melanoma	1/382	72/8753	0.960295	0.998076	0.998076	27006	1
hsa01524	hsa01524	Platinum drug resistance	1/382	73/8753	0.962042	0.998076	0.998076	1317	1
hsa04115	hsa04115	p53 signaling pathway	1/382	75/8753	0.965309	0.998076	0.998076	51246	1
hsa04971	hsa04971	Gastric acid secretion	1/382	76/8753	0.966837	0.998076	0.998076	3784	1
hsa00980	hsa00980	Metabolism of xenobiotics by cytochrome P450	1/382	78/8753	0.969692	0.998076	0.998076	218	1
hsa05150	hsa05150	Staphylococcus aureus infection	1/382	96/8753	0.986537	0.998076	0.998076	1675	1
hsa04713	hsa04713	Circadian entrainment	1/382	97/8753	0.987131	0.998076	0.998076	2902	1
hsa04933	hsa04933	AGE-RAGE signaling pathway in diabetic complications	1/382	100/8753	0.988761	0.998076	0.998076	5335	1
hsa05142	hsa05142	Chagas disease	1/382	102/8753	0.989731	0.998076	0.998076	1636	1
hsa03013	hsa03013	Nucleocytoplasmic transport	1/382	108/8753	0.992169	0.998076	0.998076	4928	1
hsa05162	hsa05162	Measles	1/382	138/8753	0.997986	0.998076	0.998076	1965	1
hsa04371	hsa04371	Apelin signaling pathway	1/382	139/8753	0.998076	0.998076	0.998076	6547	1

## Sheet: E. All_gain_events_KEGG
	ID	Description	GeneRatio	BgRatio	pvalue	p.adjust	qvalue	geneID	Count
hsa04740	hsa04740	Olfactory transduction	150/1797	441/8753	8.59693e-12	2.92296e-09	2.92296e-09	57101/6547/801/123041/5138/341152/408/390260/390261/338662/219875/219874/219873/79490/390264/219870/219869/390265/26497/26494/219865/283159/283160/26595/390271/283162/26493/219858/390275/2782/163688/5567/120065/120066/390093/26496/143496/119774/390036/119772/143502/390037/390038/143503/81285/256892/119695/119694/119692/401665/119687/81282/79324/401666/401667/119682/119679/119678/79296/390054/2353…	150
hsa05022	hsa05022	Pathways of neurodegeneration - multiple diseases	93/1797	476/8753	0.726748	1	1	4725/7384/7186/2902/10383/774/283106/5682/81029/775/4704/7132/1965/53349/5663/83544/5700/801/4287/4707/341947/55102/3831/80208/513/374291/10297/10975/5335/9217/81027/514/5688/11047/5710/7481/100532726/4718/8322/2915/50507/100506742/2893/6392/118424/1855/163688/11315/23435/2475/9927/7133/842/440567/6390/65018/54361/5690/7802/7388/2882/3552/3553/79139/4715/4217/847/5719/3265/5713/9706/489/7326/5694…	93
hsa05206	hsa05206	MicroRNAs in cancer	80/1797	310/8753	0.0131338	0.506951	0.506951	4170/4853/4609/4851/406913/693187/894/406985/406933/9252/23405/442909/442910/574452/406986/100616173/1943/10297/4318/5335/406904/406923/406909/442900/472/5962/407041/407042/406911/406882/406892/6768/1591/407055/406885/406912/406984/406983/407040/5293/2475/1870/3925/3065/407034/407031/8503/406893/10018/960/3265/406992/619552/406891/8660/5598/1398/406971/442898/7157/4233/406917/407053/406959/442904…	80
hsa04080	hsa04080	Neuroactive ligand-receptor interaction	77/1797	366/8753	0.424166	1	1	1134/23620/90226/2902/133/5741/796/797/719/7253/624/623/84634/116444/1908/11255/4923/1137/4987/2832/2894/5029/5031/2915/4544/10888/2893/1813/2900/160065/399967/100169851/399968/2691/4159/2563/10911/1325/3362/3352/1269/5724/4985/3061/2899/1907/3953/10022/5733/5737/23566/6344/4829/6343/1815/57053/887/552/7442/5026/5023/1145/1140/9340/2918/3952/1129/5644/5645/3361/7434/9568/116443/1902/727/347148/28…	77
hsa05010	hsa05010	Alzheimer disease	76/1797	384/8753	0.663274	1	1	4725/7384/7186/2902/10383/283106/5682/81029/775/4704/7132/2597/1965/5663/5700/801/4707/341947/55102/3831/207/513/374291/10297/10975/81027/514/5688/11047/5710/7481/100532726/4718/8322/2915/50507/100506742/6392/23621/1855/163688/5293/2475/842/440567/6390/54361/5690/8503/7388/3552/3553/4715/4217/5719/3265/3630/322/5713/8660/9706/489/5694/1856/7472/51384/4698/4708/673/1020/5535/4702/5695/487/5595/1339	76
hsa04151	hsa04151	PI3K-Akt signaling pathway	74/1797	359/8753	0.505999	1	1	4170/5525/57818/3655/3693/4609/6256/894/8074/2251/4908/7450/57121/2784/5228/9623/8115/5527/3320/207/27006/6794/1943/3911/1299/5008/10110/7529/3913/80310/5519/5105/2782/5293/2475/842/1969/1441/1298/9048/8503/5563/3716/55970/2787/23566/5586/10018/6446/4602/3265/3481/3630/1282/1284/7531/7157/146850/23533/4233/1129/64764/4846/6009/1902/2790/3371/7099/29941/10319/7248/3566/930/5595	74
hsa05014	hsa05014	Amyotrophic lateral sclerosis	74/1797	364/8753	0.560121	1	1	4725/7384/7186/2902/10383/5682/4704/7132/1965/83544/5700/4707/341947/55102/3831/80208/513/374291/10975/9217/81027/514/5688/11047/5710/100532726/4718/100506742/834/6392/8480/23435/2475/7133/842/440567/6390/65018/5690/7802/7388/2882/55706/5903/79139/4715/4217/847/6506/5719/4928/50613/5713/9706/5694/5216/4927/7157/146754/4698/23165/4708/4686/5535/4702/5695/3309/2733/23511/8021/23064/11273/2521/1339	74
hsa05165	hsa05165	Human papillomavirus infection	69/1797	331/8753	0.464868	1	1	5525/26508/4853/3655/3693/4851/81029/894/7450/7132/1108/51382/5663/5700/5527/7187/207/10297/2778/3911/1299/11317/3913/7481/1740/8322/84441/472/5519/5933/84612/57801/9636/1855/5590/388585/390992/54626/5293/2475/23352/998/54361/3065/1298/533/8503/10207/3716/5567/3265/245973/1282/1284/1856/7157/84667/7472/51384/9296/64764/50617/155066/6009/9550/3371/10319/7248/5595	69
hsa05020	hsa05020	Prion disease	63/1797	272/8753	0.15499	1	1	4725/7384/4851/733/2902/10383/774/283106/5682/775/4704/1965/5700/4707/341947/3831/116444/513/374291/10975/81027/514/5688/11047/5710/100532726/4718/100506742/6392/4684/3312/5293/842/440567/6390/712/714/713/5690/8503/7388/731/732/5567/3552/3553/4715/5719/5713/5694/858/857/4698/64764/4708/116443/5535/727/4702/5695/3309/5595/1339	63
hsa05016	hsa05016	Huntington disease	60/1797	306/8753	0.680213	1	1	4725/7384/7186/2902/10383/774/5682/4704/83544/5700/4707/341947/55102/23186/3831/5434/513/374291/10975/81027/514/6874/5688/11047/5710/100532726/4718/2915/2893/6392/7052/2475/842/440567/6390/3065/5690/7802/7388/2882/4715/4217/6506/5719/5441/161/5713/9706/5694/1742/5430/7157/146754/4698/4899/64764/4708/4702/5695/1339	60
hsa04060	hsa04060	Cytokine-cytokine receptor interaction	59/1797	297/8753	0.636775	1	1	353500/656/657/7132/4055/939/920/9573/7043/8200/958/8771/3976/5008/84957/3606/3587/643/655/8784/7293/8764/8718/3604/943/7133/58985/163702/1441/4352/3953/149233/3595/10913/3552/3553/27178/56300/27179/27177/26525/84639/3557/3625/53832/3459/10673/58191/8742/8741/653/3952/7046/9966/944/3566/50615/246778/1489	59
hsa04144	hsa04144	Endocytosis	57/1797	250/8753	0.204144	1	1	7456/8723/440073/27131/57403/55738/8394/2352/2348/2350/116985/408/867/3312/112936/6714/10564/84612/116983/5590/832/998/55616/26119/64744/2060/9372/9829/51100/23550/10096/9897/51534/7251/7189/3265/161/6011/22905/409/5338/9135/9744/858/857/830/8976/381/653857/116988/57180/7046/81873/89853/138429/1759/56904	57
hsa04010	hsa04010	MAPK signaling pathway	56/1797	299/8753	0.803409	1	1	84451/51776/4609/7186/774/22800/93589/775/8074/2251/4908/7132/4293/5228/2353/7043/9252/207/27006/1943/2872/6789/408/5058/80310/3312/1969/998/3925/6195/9064/9048/8569/3725/1647/55970/5567/3552/3553/4217/84867/7189/3265/1850/3481/3630/5598/1398/409/7157/4233/673/7046/5535/9344/5595	56
hsa04810	hsa04810	Regulation of actin cytoskeleton	53/1797	229/8753	0.180789	1	1	9475/3655/3693/7410/733/22800/8074/2251/57121/624/623/207/27006/10297/2245/8394/9564/5058/80310/5962/23365/10398/6714/5293/998/6548/10163/8503/731/732/55970/10096/3265/3630/8874/1398/3682/5216/4628/8976/1129/673/653857/57180/1902/727/2934/81873/5595/3683/3684/3687/3681	53
hsa05132	hsa05132	Salmonella infection	52/1797	247/8753	0.443978	1	1	9475/1781/4609/7186/10383/5286/7132/2597/2353/1778/3320/3831/207/113146/63916/81027/197259/6188/5058/330/329/79659/837/838/834/3606/55823/114609/10398/1434/5293/23207/998/3725/9648/3553/10096/7189/3265/391/83547/5216/8976/5420/60412/653857/57180/7295/7099/81873/5595/29108	52
hsa05012	hsa05012	Parkinson disease	52/1797	266/8753	0.68021	1	1	4725/7384/10383/5682/4704/1965/5700/801/4707/341947/3831/513/374291/10975/5335/2778/81027/514/5688/11047/5710/100532726/4718/6392/1813/118424/163688/11315/9927/842/440567/6390/65018/5690/7388/5567/4715/4217/5719/7054/5713/7326/5694/7157/4698/2861/4708/7295/4702/5695/3309/1339	52
hsa04714	hsa04714	Thermogenesis	49/1797	232/8753	0.437102	1	1	4725/353500/656/7384/788/25915/4704/51241/8110/4707/341947/123096/513/374291/10975/2778/514/51287/100532726/4718/6392/10632/63976/2475/4878/4879/440567/6390/23028/6195/8289/7388/65260/1376/5563/5567/4715/4217/3265/57104/4698/64764/4708/6604/6009/51422/4702/7248/1339	49
hsa05417	hsa05417	Lipid and atherosclerosis	47/1797	215/8753	0.338437	1	1	9475/7410/6256/7186/7132/1965/2353/801/3320/7187/207/4318/958/5335/4312/4314/834/3606/337/335/25833/3312/114609/6714/3929/4773/142678/163688/5293/842/998/8503/3725/1573/3553/4217/7189/3265/3665/7157/4846/5535/19/7099/3309/5595/29108	47
hsa04820	hsa04820	Cytoskeleton in muscle cells	47/1797	229/8753	0.527816	1	1	3655/3693/1289/11155/272/2026/161176/64423/57644/1299/29765/6385/7125/10398/375790/2023/832/3339/127294/84676/9672/2275/1298/255631/2274/8048/7136/7140/129446/1282/1284/2027/482/4628/8735/4626/4622/4619/4620/4621/830/442721/2318/7791/7111/85301/6709	47
hsa04024	hsa04024	cAMP signaling pathway	46/1797	225/8753	0.539963	1	1	9475/11069/7410/2902/22800/5140/775/2353/7253/801/207/610/116444/2778/1908/5058/2893/1813/486/10398/163688/5293/4878/3362/3352/6548/1907/8503/3725/5142/5733/5567/1262/489/5338/482/1080/1129/64764/673/7434/5727/9568/116443/487/5595	46
hsa04014	hsa04014	Ras signaling pathway	46/1797	236/8753	0.680907	1	1	2902/22800/8074/2251/4908/2784/5228/801/207/25759/27006/1943/57148/5335/6789/5058/9846/80310/2113/2782/163688/5293/1969/30814/5320/5322/26279/64600/391013/998/8503/55970/5567/2787/5899/3265/3481/3630/22821/5338/4233/2790/25/5900/27040/5595	46
hsa05171	hsa05171	Coronavirus disease - COVID-19	45/1797	233/8753	0.70449	1	1	733/6157/6207/7450/7132/716/715/719/2353/7187/1675/6209/5335/6227/6188/4312/4314/834/6230/9636/6146/5293/10747/712/714/713/6135/6202/8503/731/732/3725/3716/6125/3553/7189/6181/1636/6154/7099/727/11224/6136/6130/5595	45
hsa04360	hsa04360	Axon guidance	44/1797	182/8753	0.128496	1	1	9475/5364/81029/1943/5335/10500/5058/7225/23365/64221/10398/6714/84612/4773/655/5590/5293/1969/998/54361/2046/2048/8503/8440/3265/3611/57522/1948/1949/9423/5998/4233/64101/6608/91584/2051/2041/1020/6469/5727/5535/25/84628/5595	44
hsa05205	hsa05205	Proteoglycans in cancer	44/1797	203/8753	0.368695	1	1	9475/3693/4609/7410/22800/81029/5777/79923/207/4318/5335/6385/7481/5058/8322/5962/3316/867/23365/6714/5293/2475/3339/998/54361/6548/8503/5567/960/3265/3481/7157/858/857/4233/7472/51384/6608/673/6469/5727/7099/3091/5595	44
hsa04015	hsa04015	Rap1 signaling pathway	44/1797	210/8753	0.466927	1	1	11069/7410/2902/8074/2251/57121/26037/5228/801/51466/207/27006/1943/5335/2778/57568/9564/80310/1813/6714/84612/163688/5590/5293/1969/5909/998/8503/23566/5899/3265/3630/1398/5216/9732/4233/673/1902/2889/5900/27040/5595/3683/3684	44
hsa05131	hsa05131	Shigellosis	43/1797	247/8753	0.907228	1	1	9475/7186/7132/9252/207/63916/5335/9564/837/834/472/3606/10398/6714/7335/5293/2475/998/10163/64121/100132074/8503/3725/8915/11146/3553/10096/960/7189/3611/1398/5216/7157/7188/8976/8454/653857/57180/7099/81873/23048/5595/29108	43
hsa04020	hsa04020	Calcium signaling pathway	43/1797	253/8753	0.934651	1	1	2902/774/775/8074/2251/6547/801/624/623/27006/116444/5335/2778/4923/7125/2915/80310/6588/952/4773/163688/3362/5724/5733/5737/5567/255231/55283/6786/887/552/5026/5023/489/4233/1129/4846/3361/116443/5535/487/5261/93129	43
hsa05130	hsa05130	Pathogenic Escherichia coli infection	42/1797	198/8753	0.433446	1	1	7456/9475/7186/10383/7132/2597/57121/5777/10972/2353/81027/6188/5058/837/834/3606/644672/23365/114609/6714/842/998/10163/149461/3725/8440/3553/10096/7189/4641/1366/4628/8976/653857/10061/57180/1902/7099/81873/25/5595/29108	42
hsa05170	hsa05170	Human immunodeficiency virus 1 infection	42/1797	212/8753	0.630803	1	1	7186/7465/7132/920/2784/2353/801/207/2923/5335/567/5058/8065/472/916/915/917/1111/25939/4773/2782/163688/5293/2475/7133/842/8503/3725/55970/2787/7189/3265/85363/8451/1398/7188/494551/8454/5535/2790/7099/5595	42
hsa05166	hsa05166	Human T-cell leukemia virus 1 infection	42/1797	222/8753	0.751017	1	1	4609/29882/894/7132/4055/920/2353/7043/207/6929/958/567/25906/4316/472/916/915/917/1111/2113/4773/5293/1870/3932/6513/991/8503/1031/3725/3716/5567/64682/3265/8881/2874/7157/246184/64764/7046/5535/5595/3683	42
hsa04621	hsa04621	NOD-like receptor signaling pathway	41/1797	186/8753	0.330483	1	1	64170/7186/3320/7187/24145/330/329/100506742/837/838/834/114769/59082/3606/79671/9927/3725/3716/5586/2635/2633/2634/388646/115361/115362/3553/7128/7189/171389/3665/7531/56919/22861/11337/7158/7188/7295/7099/5595/29108/260434	41
hsa05208	hsa05208	Chemical carcinogenesis - reactive oxygen species	41/1797	223/8753	0.81161	1	1	405/4725/7384/65010/4704/2353/4707/341947/207/513/374291/10975/514/100532726/4718/50507/6392/6714/5770/5293/440567/6390/10327/8503/7388/3725/253152/4715/4217/847/3265/5338/4233/4698/4708/673/4702/25/3091/5595/1339	41
hsa04510	hsa04510	Focal adhesion	40/1797	202/8753	0.630263	1	1	9475/3655/3693/7410/55742/894/7450/5228/207/25759/3911/1299/8394/9564/3913/5058/330/329/80310/10398/6714/5293/998/1298/8503/3725/3265/3611/1282/1284/1398/858/857/4233/673/7791/3371/10319/2889/5595	40
hsa05135	hsa05135	Yersinia infection	39/1797	137/8753	0.0159534	0.516723	0.516723	7456/9475/7410/7186/920/2353/207/63916/5335/8394/9564/834/3606/23365/6714/4773/5293/998/6195/10163/3932/8503/3725/5586/927/3553/10096/7189/391/8874/1398/8976/653857/57180/7099/81873/27040/5595/29108	39
hsa04932	hsa04932	Non-alcoholic fatty liver disease	39/1797	155/8753	0.0922737	1	1	4725/7384/6256/7186/79602/4704/7132/1965/2353/4707/341947/207/374291/10975/100532726/4718/6392/5293/440567/6390/998/8503/7388/5563/3725/3953/10018/3552/3553/4715/4217/3630/8660/4698/3952/4708/51422/4702/1339	39
hsa05169	hsa05169	Epstein-Barr virus infection	39/1797	202/8753	0.695433	1	1	9541/4609/7186/377841/894/22938/5700/7187/207/2923/958/11047/5710/567/11317/916/915/917/9636/5293/842/1870/864/3065/8503/3725/3716/1647/10018/7128/960/7189/5719/3665/5713/7157/7188/930/3683	39
hsa05415	hsa05415	Diabetic cardiomyopathy	39/1797	203/8753	0.707744	1	1	4725/7384/4704/2597/7043/4707/341947/207/513/374291/10975/4318/514/100532726/4718/6392/5590/5293/2475/440567/6390/6513/8503/7388/1376/4715/1509/3630/1636/489/6517/4698/4708/4846/7046/4702/5524/487/1339	39
hsa05207	hsa05207	Chemical carcinogenesis - receptor activation	39/1797	212/8753	0.805315	1	1	405/4853/4609/6256/774/775/2251/406933/2353/3320/207/27006/2778/1137/408/5241/406882/6714/5293/2475/164091/6195/23633/8503/3725/5567/253152/3265/406891/409/23746/407021/407024/64764/406881/406888/406886/9314/5595	39
hsa04148	hsa04148	Efferocytosis	38/1797	156/8753	0.13747	1	1	405/3693/6256/5777/384/29933/682/9564/5029/5031/24145/834/55823/1051/4773/54896/712/714/713/55113/6513/9392/10461/6446/338440/1850/23250/2621/1398/8578/489/246/4953/19/51552/3091/487/5595	38
hsa04150	hsa04150	mTOR signaling pathway	38/1797	156/8753	0.13747	1	1	23175/81029/7132/51382/207/6794/64900/652968/79726/55004/7481/8322/9675/1855/5293/2475/54361/6195/83667/64121/8503/5563/6446/79899/3265/3630/245973/9706/1856/7472/51384/9296/673/6009/9550/79109/7248/5595	38
hsa05163	hsa05163	Human cytomegalovirus infection	38/1797	225/8753	0.92965	1	1	9475/4609/7186/7132/2784/801/207/2923/2778/567/9564/3587/23365/6714/4773/2782/163688/5293/2475/842/1870/8503/3716/55970/5733/5567/2787/3553/3265/1398/7157/7188/64764/6009/5535/2790/7248/5595	38
hsa04110	hsa04110	Cell cycle	37/1797	157/8753	0.19592	1	1	5525/4609/29882/23063/7465/894/7043/5527/7529/25906/472/5519/1111/5933/10459/7709/1870/2810/3065/991/1031/4998/1647/8317/699/64682/1028/7027/8881/7531/7157/9212/246184/494551/8454/8555/25	37
hsa05152	hsa05152	Tuberculosis	37/1797	180/8753	0.526755	1	1	1520/64170/7132/26253/7043/801/207/9902/3606/3587/23365/114609/6714/3929/1051/163688/842/4802/533/1263/3716/8915/3552/3553/3459/7189/1509/4046/3916/50617/5535/7099/5595/11151/3684/3687/5993	37
hsa05202	hsa05202	Transcriptional misregulation in cancer	37/1797	193/8753	0.70917	1	1	4609/6256/894/64919/1991/6929/4318/958/26039/330/329/4314/472/7704/4297/2313/84444/8842/1051/7709/5081/3065/1031/1647/7849/7490/4005/7157/4233/51384/8013/7185/5090/1025/26471/2521/3684	37
hsa03040	hsa03040	Spliceosome	37/1797	217/8753	0.917109	1	1	10450/103625684/101954271/26827/101954275/101954278/58517/22938/24148/10291/6431/51503/10929/3312/56259/26829/26871/26870/26869/6060/26863/10772/25949/6429/9410/10946/10465/26828/26830/84950/4116/83443/10594/9128/51691/4686/2521	37
hsa04910	hsa04910	Insulin signaling pathway	36/1797	137/8753	0.0610081	1	1	57818/5576/5140/801/207/25759/5509/2872/3636/867/5770/5105/163688/5590/5293/2475/5792/8503/8569/5563/5567/3265/3630/8660/1398/6517/5506/673/6009/51422/8789/2203/2889/7248/5595/5261	36
hsa01240	hsa01240	Biosynthesis of cofactors	36/1797	153/8753	0.202742	1	1	493911/10201/7372/10243/51109/145226/51004/122481/122622/2937/9054/212/387787/5805/3145/65220/64802/9249/249/204/1503/79717/7389/10327/51727/205/26289/25902/224/210/27010/2356/203/158067/23475/79001	36
hsa04390	hsa04390	Hippo signaling pathway	36/1797	157/8753	0.253896	1	1	353500/656/4609/657/7003/81029/7004/894/7043/10297/8200/7529/29119/7481/1740/8322/10413/330/329/5519/84612/655/1855/5590/7161/54361/10207/2736/7531/1742/1856/653/7472/51384/7046/286204	36
hsa04141	hsa04141	Protein processing in endoplasmic reticulum	36/1797	170/8753	0.447226	1	1	7186/11253/1965/6400/4287/3320/2923/55741/111089941/6238/10483/80331/100506742/1410/10525/3312/3703/6185/118424/10277/26232/26270/1650/57134/79139/4217/50613/10130/7326/51009/9532/8454/9601/10952/5887/3309	36
hsa04814	hsa04814	Motor proteins	36/1797	193/8753	0.768919	1	1	140469/1781/10383/83544/1778/3831/26153/57644/81027/7125/4647/79659/10398/23095/832/57576/7802/11004/79819/126820/7136/7140/23026/4641/10749/146754/4628/8735/4626/4622/4619/4620/4621/830/113220/3835	36
hsa04210	hsa04210	Apoptosis	35/1797	135/8753	0.075336	1	1	4170/1520/1513/7186/7132/1965/2353/207/1522/1075/330/329/100506742/472/63970/1677/5293/1676/842/8503/3725/1647/10018/4217/3265/55367/1509/7157/835/1515/7185/153090/6709/2021/5595	35
hsa04072	hsa04072	Phospholipase D signaling pathway	34/1797	148/8753	0.257581	1	1	11069/10555/22800/57121/207/8612/25759/5335/2778/8394/9846/2915/80310/5293/2475/8503/8613/5737/23566/5899/3265/3630/552/5338/146850/23533/2918/9162/6009/1902/1759/7248/5900/5595	34
hsa04140	hsa04140	Autophagy - animal	34/1797	165/8753	0.521718	1	1	26003/22800/1965/53349/55102/207/6794/8897/89849/7405/55823/5293/2475/64121/8503/5563/84938/5567/51100/7189/3265/1509/3630/58476/8660/3916/9706/11337/285973/6009/55014/7248/3091/5595	34
hsa05203	hsa05203	Viral carcinogenesis	34/1797	204/8753	0.932126	1	1	7186/894/4055/1108/22938/2957/5700/7187/7529/11317/1111/5933/6714/5293/23352/998/3065/991/8503/3725/3716/5567/2959/2965/3265/3665/7531/7157/7188/27044/64764/7185/2934/5595	34
hsa04972	hsa04972	Pancreatic secretion	33/1797	102/8753	0.00327921	0.240275	0.240275	2778/440387/1504/486/683/952/63036/51032/30814/5320/5322/26279/64600/391013/23436/10136/6548/9635/1179/22802/6344/6343/3784/489/482/1080/1358/1357/5644/5645/6522/1056/487	33
hsa05224	hsa05224	Breast cancer	33/1797	147/8753	0.311077	1	1	26508/4853/4609/4851/81029/8074/2251/2353/207/3714/25759/27006/10297/8202/7481/8322/5241/1855/388585/5293/2475/54361/1870/8503/3725/1647/3265/1856/7157/7472/51384/673/5595	33
hsa05167	hsa05167	Kaposi sarcoma-associated herpesvirus infection	33/1797	194/8753	0.908487	1	1	4609/7186/7132/2784/2353/801/7187/207/57580/5335/6714/4773/2782/163688/5293/2475/842/1870/8503/3725/3716/55970/2787/3459/3265/3665/7157/146850/23533/5535/2790/3091/5595	33
hsa04919	hsa04919	Thyroid hormone signaling pathway	32/1797	121/8753	0.0687016	1	1	4853/4609/6256/4851/1734/1735/207/10025/8202/5335/9440/486/6714/5293/2475/842/54361/6548/3065/6513/8503/1733/5567/3265/489/482/7157/6009/9442/3091/487/5595	32
hsa05017	hsa05017	Spinocerebellar ataxia	32/1797	143/8753	0.321759	1	1	7186/2902/5682/4654/5700/4287/55102/207/116444/5688/11047/5710/11317/5293/2475/9698/5690/8503/1600/115209/2959/4217/5719/5713/2259/9706/489/5694/116443/5695/11273/487	32
hsa05226	hsa05226	Gastric cancer	32/1797	149/8753	0.418845	1	1	83998/4609/6256/81029/8074/2251/7043/207/25759/27006/10297/29119/7481/8322/1855/5293/2475/54361/1870/8503/1647/3265/4583/1856/7157/4233/7472/51384/673/6469/7046/5595	32
hsa04218	hsa04218	Cellular senescence	32/1797	156/8753	0.534457	1	1	4609/22800/2305/894/91750/7043/801/207/4605/4361/472/1111/2113/5933/4773/163688/5293/2475/1870/5928/8503/1647/3552/10114/3265/7157/28996/6009/7046/5535/7248/5595	32
hsa04974	hsa04974	Protein digestion and absorption	31/1797	103/8753	0.0134193	0.506951	0.506951	1294/81578/1289/6547/1299/57642/440387/1504/10008/5547/120103/486/63036/51032/23436/10136/1307/1296/1298/255631/3784/6564/1282/1284/482/1358/1357/5644/5645/1306/85301	31
hsa04062	hsa04062	Chemokine signaling pathway	31/1797	192/8753	0.949741	1	1	9475/7410/2784/207/25759/57580/5335/9564/408/5058/643/6714/2782/5590/5293/998/2268/8503/55970/5567/2787/3265/6011/1398/409/58191/146850/23533/673/2790/5595	31
hsa00230	hsa00230	Purine metabolism	30/1797	128/8753	0.235604	1	1	58497/84284/84618/10201/3615/954/377841/272/5140/957/122481/122622/100/5138/2977/204/5236/205/5142/26289/284958/27115/6240/3000/5198/56985/3614/203/158067/9060	30
hsa04068	hsa04068	FoxO signaling pathway	30/1797	131/8753	0.28037	1	1	57818/894/7043/207/6794/10110/6789/472/5105/5293/100132074/1263/8503/5563/1647/10018/114907/6446/847/5896/5897/3265/3630/8660/11337/6517/673/51422/7046/5595	30
hsa00190	hsa00190	Oxidative phosphorylation	29/1797	134/8753	0.407964	1	1	4725/7384/4704/51382/4707/341947/513/374291/10975/514/100532726/4718/6392/10632/440567/6390/533/7388/4715/245973/496/4698/9296/50617/4708/155066/9550/4702/1339	29
hsa04270	hsa04270	Vascular smooth muscle contraction	29/1797	134/8753	0.407964	1	1	9475/133/10335/796/797/775/801/2778/1908/2977/23365/10398/163688/4878/4879/30814/5320/5322/26279/64600/391013/1907/5567/552/4628/800/673/5583/5595	29
hsa04022	hsa04022	cGMP-PKG signaling pathway	29/1797	166/8753	0.861367	1	1	9475/10335/5140/775/6547/801/624/207/5138/7225/2977/486/10398/4773/163688/4878/4879/4985/3630/8660/489/482/146850/23533/64764/4846/5535/487/5595	29
hsa05225	hsa05225	Hepatocellular carcinoma	29/1797	168/8753	0.877508	1	1	4609/81029/8110/7043/207/25759/10297/5335/7481/8322/1855/5293/2475/54361/1870/8289/8503/1647/3265/3481/1856/7157/4233/7472/51384/673/6604/7046/5595	29
hsa04530	hsa04530	Tight junction	29/1797	170/8753	0.892164	1	1	9475/6794/1740/154810/5962/5519/644672/83700/10398/6714/84612/5590/998/149461/5563/3725/10207/5567/10096/4217/1366/4628/1080/653857/51422/57180/54566/81873/55114	29
hsa04066	hsa04066	HIF-1 signaling pathway	28/1797	108/8753	0.102934	1	1	405/5163/4055/2597/2026/207/5335/2872/54583/2023/5293/2475/4878/6513/8503/8569/3459/3939/3948/160287/3630/2027/4846/229/7099/3091/226/5595	28
hsa04152	hsa04152	AMPK signaling pathway	28/1797	121/8753	0.2689	1	1	5525/57818/5210/79602/5527/207/6794/5207/3172/5519/5105/5293/2475/8503/5563/3953/3630/8660/6517/1080/3952/64764/6009/51422/8789/2203/51552/7248	28
hsa04926	hsa04926	Relaxin signaling pathway	28/1797	129/8753	0.404029	1	1	2784/2353/207/25759/4318/2778/408/4312/4322/6714/2782/5590/5293/8503/3725/10022/55970/5567/2787/3265/1282/1284/409/64764/4846/7046/2790/5595	28
hsa04514	hsa04514	Cell adhesion molecules	28/1797	157/8753	0.826841	1	1	3655/920/9369/1000/8174/958/1002/2734/6385/4684/644672/23705/5818/90952/83700/9672/149461/5792/257194/927/1366/57555/64101/26047/84628/6693/3683/3684	28
hsa04630	hsa04630	JAK-STAT signaling pathway	28/1797	166/8753	0.901463	1	1	4170/4609/894/5777/207/3976/5008/3587/5293/2475/58985/163702/1441/4352/8503/3716/3953/149233/3595/53832/116379/3459/3265/3952/3566/50615/246778/1489	28
hsa04310	hsa04310	Wnt signaling pathway	28/1797	174/8753	0.943906	1	1	9475/4609/283106/81029/894/5663/440193/10297/164284/7481/8322/4316/4773/1855/56998/54361/284654/3725/4919/5567/5176/1856/7157/7472/51384/8454/27130/5535	28
hsa04726	hsa04726	Serotonergic synapse	27/1797	115/8753	0.247052	1	1	774/775/2784/2778/9177/3359/3762/2782/3362/3352/260293/1573/55970/5567/2787/3265/246/239/247/242/7166/3751/673/3361/2790/5742/5595	27
hsa04142	hsa04142	Lysosome	27/1797	132/8753	0.543651	1	1	1520/1513/20/10577/2581/5641/1522/5476/1075/8943/2517/7805/5538/533/58511/2519/1509/6609/1200/3916/1497/968/23553/6677/50617/1515/1201	27
hsa04550	hsa04550	Signaling pathways regulating pluripotency of stem cells	27/1797	143/8753	0.720206	1	1	9869/5462/4609/657/81029/79923/2103/207/10297/6929/3976/7481/8322/1855/5293/54361/3399/8503/3716/3625/5080/3265/1856/7472/51384/9314/5595	27
hsa05161	hsa05161	Hepatitis B	27/1797	162/8753	0.910429	1	1	4609/2353/7043/7187/207/4318/7529/100506742/114609/6714/4773/5293/842/3339/1870/8503/3725/3716/7189/3265/3665/7157/64764/673/7046/7099/5595	27
hsa05235	hsa05235	PD-L1 expression and PD-1 checkpoint pathway in cancer	26/1797	89/8753	0.0320264	0.734253	0.734253	283106/920/5777/2353/10538/207/5335/916/915/917/114609/4773/5293/2475/3932/8503/3725/3716/3459/7189/3265/5535/7099/3091/27040/5595	26
hsa04064	hsa04064	NF-kappa B signaling pathway	26/1797	105/8753	0.168263	1	1	7186/283106/23085/7132/4055/7187/958/5335/330/329/472/114609/3929/3932/1647/8915/10913/3553/7128/7189/55367/10673/7188/7099/7185/27040	26
hsa04722	hsa04722	Neurotrophin signaling pathway	26/1797	119/8753	0.395615	1	1	4908/5663/801/9252/207/25759/5335/163688/7161/5293/998/6195/8503/3725/4217/7189/3265/5598/7531/1398/7157/673/25/2889/25970/5595	26
hsa04660	hsa04660	T cell receptor signaling pathway	26/1797	121/8753	0.432356	1	1	5525/7410/920/5777/2353/5527/207/5335/5058/5519/916/915/917/4773/5293/998/3932/8503/3725/8915/8440/927/3265/5535/27040/5595	26
hsa04728	hsa04728	Dopaminergic synapse	26/1797	132/8753	0.628821	1	1	5525/774/775/2784/2353/801/5527/207/2778/220074/408/2893/5519/1813/3762/2782/163688/55970/5567/2787/1815/7054/6323/409/64764/2790	26
hsa01232	hsa01232	Nucleotide metabolism	25/1797	85/8753	0.0323935	0.734253	0.734253	84284/84618/10201/3615/954/377841/272/957/122481/122622/54963/100/978/204/1503/51727/205/26289/284958/6240/3614/203/83549/158067/79077	25
hsa04742	hsa04742	Taste transduction	25/1797	86/8753	0.0370521	0.741041	0.741041	954/775/6337/2784/9177/3359/83756/80835/80834/3352/5567/29850/6328/6326/6335/50833/50831/50832/54429/5726/259285/259286/338398/259287/9568	25
hsa04668	hsa04668	TNF signaling pathway	25/1797	114/8753	0.391101	1	1	7186/7132/2353/9252/7187/207/4318/3976/197259/330/329/4314/1051/5293/7133/8503/3725/3553/4217/7128/7188/64764/7185/153090/5595	25
hsa01200	hsa01200	Carbon metabolism	25/1797	115/8753	0.409787	1	1	51179/26227/2746/2597/7167/2026/4329/1743/55902/10873/38/1737/6392/2023/9563/5226/6390/847/6888/5095/2027/8789/2203/229/226	25
hsa03082	hsa03082	ATP-dependent chromatin remodeling	25/1797	117/8753	0.447368	1	1	1108/8110/7528/9112/53615/79913/26039/55257/6944/51773/3014/4798/8289/3065/5928/64769/55929/124944/1107/54107/54556/6604/283899/10847/9274	25
hsa04071	hsa04071	Sphingolipid signaling pathway	25/1797	121/8753	0.522187	1	1	29956/5525/9475/253782/7186/7132/9517/624/123099/5527/207/9846/5519/5590/5293/4985/8503/4217/3265/1509/6609/5338/7157/4846/5595	25
hsa04915	hsa04915	Estrogen signaling pathway	25/1797	138/8753	0.790184	1	1	9687/2288/2353/801/3320/207/25759/4318/8202/2778/5241/3312/3762/6714/163688/5293/8503/3725/5567/3265/1509/64764/4846/9568/5595	25
hsa05418	hsa05418	Fluid shear stress and atherosclerosis	25/1797	139/8753	0.802094	1	1	657/7132/2353/801/3320/207/4318/6385/6714/163688/5590/5293/8503/5563/3725/3552/3553/4217/5598/7157/858/857/4846/7295/445	25
hsa04120	hsa04120	Ubiquitin mediated proteolysis	25/1797	142/8753	0.834981	1	1	29882/997/79444/11065/25906/330/329/8065/9354/867/118424/10277/26232/991/148581/64682/7189/8451/8881/7326/246184/7328/8454/9690/22954	25
hsa04723	hsa04723	Retrograde endocannabinoid signaling	25/1797	148/8753	0.888453	1	1	4725/774/775/4704/2784/4707/374291/140679/100532726/4718/2915/2893/3762/2782/2563/2166/55970/5567/2787/4715/4698/4708/2790/4702/5595	25
hsa04145	hsa04145	Phagosome	25/1797	152/8753	0.915798	1	1	1520/1781/3693/10383/715/51382/1778/9902/81027/79659/9341/23673/533/8685/245973/3916/83547/9296/50617/155066/10952/9550/7099/11151/3684	25
hsa04261	hsa04261	Adrenergic signaling in cardiomyocytes	25/1797	154/8753	0.92727	1	1	5525/11069/93589/775/6547/801/9252/5527/207/2778/5519/486/6330/163688/6548/5567/3784/6332/489/482/146850/23533/64764/487/5595	25
hsa04921	hsa04921	Oxytocin signaling pathway	25/1797	154/8753	0.92727	1	1	9475/93589/775/2353/801/2778/2977/3762/952/10398/6714/4773/163688/4878/5563/3725/5567/3265/5598/146850/23533/4846/51422/5535/5595	25
hsa04934	hsa04934	Cushing syndrome	25/1797	155/8753	0.932503	1	1	405/3284/3283/11091/81029/775/10297/2778/7481/8322/4297/1855/54361/1870/1031/5567/23746/1856/7472/51384/64764/673/2516/5595/79798	25
hsa05160	hsa05160	Hepatitis C	25/1797	158/8753	0.946351	1	1	4609/6256/7186/7132/1965/7187/207/7529/5519/644672/5293/842/1870/149461/8503/3716/7189/3265/3665/975/7531/1366/7157/673/5595	25
hsa05100	hsa05100	Bacterial invasion of epithelial cells	24/1797	77/8753	0.0179393	0.516723	0.516723	25759/63916/9564/29119/867/6714/5293/10459/998/10163/8503/10096/391/3611/1398/858/857/4233/8976/653857/57180/81873/1759/1731	24
hsa04610	hsa04610	Complement and coagulation cascades	24/1797	86/8753	0.0621816	1	1	733/7450/716/715/719/5265/5104/624/623/1675/10544/10747/712/714/713/731/732/966/2155/2159/5345/727/3684/3687	24
hsa05222	hsa05222	Small cell lung cancer	24/1797	92/8753	0.117377	1	1	3655/4609/6256/7186/7187/207/3911/79444/3913/330/329/5293/842/7709/1870/8503/1647/7189/1282/1284/7157/7188/7185/10319	24
hsa04666	hsa04666	Fc gamma R-mediated phagocytosis	24/1797	97/8753	0.181088	1	1	7410/207/8612/5335/8394/3636/5058/9846/5293/998/55616/10163/65108/8503/8613/10096/1398/5338/653857/57180/2934/81873/27040/5595	24
hsa04625	hsa04625	C-type lectin receptor signaling pathway	24/1797	104/8753	0.29409	1	1	64170/22800/93978/338339/26253/801/207/5058/834/23365/6714/4773/163688/5293/1263/8503/3725/8915/3553/3265/4046/5535/5595/29108	24
hsa04659	hsa04659	Th17 cell differentiation	24/1797	108/8753	0.367437	1	1	6256/920/2353/3320/5335/916/915/917/4773/2475/3932/3725/3716/149233/3553/3459/7046/5535/3091/3566/50615/246778/27040/5595	24
hsa04114	hsa04114	Oocyte meiosis	24/1797	131/8753	0.767357	1	1	5525/29882/801/5527/7529/25906/5241/5519/6790/163688/10459/6195/991/5567/699/64682/3630/8881/7531/388333/246184/8454/5535/5595	24
hsa05164	hsa05164	Influenza A	24/1797	171/8753	0.989424	1	1	7132/1965/7187/207/834/3606/56649/79671/8480/5293/842/23633/8503/3716/3552/3553/3459/3665/4928/5644/5645/7099/5595/29108	24
hsa05231	hsa05231	Choline metabolism in cancer	23/1797	98/8753	0.269616	1	1	2353/207/8612/5335/8394/80310/5293/2475/10163/8503/8613/3725/204962/60482/3265/5338/9162/6009/23446/7248/5900/3091/5595	23
hsa05142	hsa05142	Chagas disease	23/1797	102/8753	0.342962	1	1	7132/2353/7043/624/207/2778/5519/916/915/917/5293/712/714/713/8503/3725/3553/3459/7189/1636/7046/7099/5595	23
hsa04922	hsa04922	Glucagon signaling pathway	23/1797	107/8753	0.439994	1	1	57818/5140/801/55671/207/2778/5207/23235/5105/163688/6513/5563/5567/3939/3948/160287/64764/51422/8789/2203/5535/5531/5261	23
hsa04350	hsa04350	TGF-beta signaling pathway	23/1797	108/8753	0.459627	1	1	353500/656/4609/657/7043/8200/2615/5519/60436/5933/655/6497/100532736/4681/3399/3065/9372/3625/7027/653/8454/7046/5595	23
hsa04931	hsa04931	Insulin resistance	23/1797	108/8753	0.459627	1	1	57818/7132/207/5509/5770/5105/5590/5293/2475/6195/6513/5792/8503/5563/3630/8660/6517/5506/64764/4846/51422/10999/5524	23
hsa04725	hsa04725	Cholinergic synapse	23/1797	113/8753	0.556336	1	1	774/775/2784/2353/207/1137/3785/2782/5293/9132/8503/55970/5567/2787/60482/3265/3784/146850/23533/1129/64764/2790/5595	23
hsa04928	hsa04928	Parathyroid hormone synthesis, secretion and action	23/1797	114/8753	0.575087	1	1	27347/6256/142680/5741/65125/8074/2353/10893/9935/2778/65267/408/4322/1591/5142/5567/6446/409/5338/64764/673/56302/5595	23
hsa04724	hsa04724	Glutamatergic synapse	23/1797	115/8753	0.59355	1	1	2902/775/2784/116444/2778/2915/2893/2900/2782/2899/6512/55970/5567/2787/6506/5338/1742/2918/116443/5535/2790/2898/5595	23
hsa05162	hsa05162	Measles	23/1797	138/8753	0.894637	1	1	283106/894/1965/2353/7187/207/916/915/917/3312/7161/5293/842/8503/3725/3716/3552/3553/7128/7189/3665/7157/7099	23
hsa04371	hsa04371	Apelin signaling pathway	23/1797	139/8753	0.901971	1	1	22800/5140/2784/6547/801/207/2782/163688/2475/6548/5563/55970/5567/2787/3265/146850/23533/4899/4846/51422/7046/2790/5595	23
hsa04936	hsa04936	Alcoholic liver disease	23/1797	142/8753	0.92154	1	1	23175/79602/7132/719/7187/207/64900/50507/114609/3929/712/714/713/5563/34/3553/4217/7189/224/37/51422/7099/727	23
hsa05034	hsa05034	Alcoholism	23/1797	188/8753	0.999051	1	1	8520/2902/2784/801/25759/116444/2778/1813/3014/2782/163688/3065/55970/5567/2787/3265/7054/84254/64764/673/116443/2790/5595	23
hsa00590	hsa00590	Arachidonic acid metabolism	22/1797	61/8753	0.00353346	0.240275	0.240275	5730/145482/2879/5740/127281/30814/5320/5322/26279/64600/391013/1573/246/239/247/242/59344/6916/22949/5742/80142/9536	22
hsa00010	hsa00010	Glycolysis / Gluconeogenesis	22/1797	67/8753	0.0122637	0.506951	0.506951	57818/2597/7167/2026/55902/1737/5105/2023/10327/5236/3939/3948/160287/224/218/2027/669/8789/2203/229/9562/226	22
hsa04658	hsa04658	Th1 and Th2 cell differentiation	22/1797	92/8753	0.244717	1	1	4853/4851/920/2353/3714/5335/11317/84441/916/915/917/4773/864/3932/3725/3716/3595/3459/5535/3566/27040/5595	22
hsa01522	hsa01522	Endocrine resistance	22/1797	98/8753	0.356363	1	1	4853/8647/4851/2353/207/3714/25759/4318/8202/2778/6714/5293/2475/1870/8503/1031/3725/5567/3265/7157/673/5595	22
hsa00564	hsa00564	Glycerophospholipid metabolism	22/1797	99/8753	0.376065	1	1	9926/23175/10555/375775/10162/122618/8612/64900/8443/30814/5320/5322/26279/64600/391013/11313/8613/81490/5338/56985/9162/10423	22
hsa04380	hsa04380	Osteoclast differentiation	22/1797	141/8753	0.94516	1	1	1513/7186/7132/2353/207/9846/4773/5293/3932/8503/3725/3716/2274/3552/3553/3459/7189/489/7046/5535/487/5595	22
hsa05323	hsa05323	Rheumatoid arthritis	21/1797	93/8753	0.35033	1	1	1513/5741/51382/2353/7043/4312/4314/3606/533/3725/3552/3553/245973/10673/8741/9296/50617/155066/9550/7099/3683	21
hsa03015	hsa03015	mRNA surveillance pathway	21/1797	97/8753	0.431802	1	1	5525/8761/53981/10914/5527/26528/80336/51585/5519/1477/29101/23435/10250/4116/10767/1479/65110/23293/4686/2733/2521	21
hsa04914	hsa04914	Progesterone-mediated oocyte maturation	21/1797	102/8753	0.533859	1	1	29882/5140/3320/207/25906/5241/6790/5293/10459/6195/8503/5567/699/64682/3630/8881/388333/246184/673/3835/5595	21
hsa05145	hsa05145	Toxoplasmosis	21/1797	111/8753	0.700083	1	1	3655/7132/7043/207/958/3911/79444/3913/330/329/3587/3312/842/3716/3459/7189/146850/23533/7099/10319/5595	21
hsa04217	hsa04217	Necroptosis	21/1797	159/8753	0.994099	1	1	7186/2746/7132/3320/197259/330/329/834/3014/9825/81030/3716/3552/3553/3459/7128/6609/246/7188/7099/29108	21
hsa03010	hsa03010	Ribosome	21/1797	170/8753	0.998219	1	1	51116/6157/6207/6209/6227/6188/6230/55052/6146/6135/64960/6202/6125/64965/6181/6150/63875/6154/11224/6136/6130	21
hsa04613	hsa04613	Neutrophil extracellular trap formation	21/1797	191/8753	0.999857	1	1	8520/7450/207/566/1991/5335/837/834/3014/6714/5293/2475/23569/3065/8503/2811/7099/727/5595/3683/3684	21
hsa04211	hsa04211	Longevity regulating pathway	20/1797	89/8753	0.364502	1	1	79813/79602/207/6794/143686/5293/2475/83667/8503/5563/5567/847/3265/3630/8660/7157/64764/6009/51422/7248	20
hsa04657	hsa04657	IL-17 signaling pathway	20/1797	94/8753	0.469511	1	1	7186/2353/3320/7187/4318/4312/4314/4322/1051/29761/3725/3553/7128/7189/4586/727897/5598/7188/3934/5595	20
hsa04713	hsa04713	Circadian entrainment	20/1797	97/8753	0.532022	1	1	2902/775/2784/2353/801/9252/2778/4544/2893/2977/3762/2782/163688/8863/55970/5567/2787/5187/2790/5595	20
hsa03013	hsa03013	Nucleocytoplasmic transport	20/1797	108/8753	0.734547	1	1	10527/1917/1434/8480/10250/23633/9670/4116/55706/5903/4928/65110/4927/23534/23165/4686/2733/23511/8021/23214	20
hsa04611	hsa04611	Platelet activation	20/1797	124/8753	0.912089	1	1	9475/7450/207/2778/2977/23365/6714/5590/5293/8503/5567/6786/5023/2811/146850/23533/6916/4846/5742/5595	20
hsa05133	hsa05133	Pertussis	19/1797	76/8753	0.201758	1	1	716/715/2353/801/834/114609/163688/712/714/713/3725/3552/3553/7189/7099/727/5595/29108/3684	19
hsa04721	hsa04721	Synaptic vesicle cycle	19/1797	78/8753	0.237639	1	1	774/6539/6540/51382/140679/533/6536/6512/6506/161/245973/6844/9296/50617/155066/9550/6812/1759/112755	19
hsa05210	hsa05210	Colorectal cancer	19/1797	86/8753	0.400971	1	1	4609/2353/7043/207/10297/5293/2475/842/8503/3725/1647/10018/5899/3265/7157/673/7046/5900/5595	19
hsa05146	hsa05146	Amoebiasis	19/1797	102/8753	0.721123	1	1	733/384/7043/2778/3911/3913/5293/5052/8503/731/732/5567/3553/4583/1282/1284/7099/10319/3684	19
hsa04670	hsa04670	Leukocyte transendothelial migration	19/1797	115/8753	0.884642	1	1	9475/11069/7410/4318/5335/9564/29119/644672/7070/90952/83700/10398/5293/998/149461/8503/1366/3683/3684	19
hsa05211	hsa05211	Renal cell carcinoma	18/1797	69/8753	0.158884	1	1	405/7043/207/5058/2113/54583/5293/998/6513/8503/3725/3265/1398/4233/673/2889/3091/5595	18
hsa00562	hsa00562	Inositol phosphate metabolism	18/1797	73/8753	0.228345	1	1	56623/5286/7167/4329/3705/5335/8897/8394/5298/3636/8898/9651/5293/3633/51763/138429/9562/10423	18
hsa05220	hsa05220	Chronic myeloid leukemia	18/1797	76/8753	0.287646	1	1	4609/7043/207/25759/9846/867/5293/1870/3065/8503/1647/3265/1398/7157/673/7046/25/5595	18
hsa03083	hsa03083	Polycomb repressive complex	18/1797	83/8753	0.439787	1	1	1876/11091/1911/7528/26013/8726/3065/5928/1912/22955/22823/10238/7027/9212/2146/54881/26147/64319	18
hsa04727	hsa04727	GABAergic synapse	18/1797	89/8753	0.570924	1	1	2571/774/6539/6540/775/2784/10243/57468/140679/6714/2782/2563/55970/5567/2787/11337/9568/2790	18
hsa05032	hsa05032	Morphine addiction	18/1797	91/8753	0.612231	1	1	774/5140/2784/140679/2778/5138/408/3762/2782/2563/5142/55970/5567/2787/27115/409/9568/2790	18
hsa04520	hsa04520	Adherens junction	18/1797	93/8753	0.651676	1	1	9475/57493/283106/5777/29119/5818/10398/6714/6615/5770/998/10163/5792/117178/4233/8976/7046/5595	18
hsa04070	hsa04070	Phosphatidylinositol signaling system	18/1797	97/8753	0.723892	1	1	51447/56623/5286/801/3705/5335/8897/8394/5298/3636/8898/163688/5293/3633/8503/9677/9162/10423	18
hsa04750	hsa04750	Inflammatory mediator regulation of TRP channels	18/1797	98/8753	0.740418	1	1	801/624/623/5335/2778/5029/6714/163688/5293/8503/1573/5567/3553/162514/7442/239/9311/5583	18
hsa04137	hsa04137	Mitophagy - animal	18/1797	103/8753	0.813324	1	1	7186/283106/22800/11331/1965/79671/6714/9927/79594/65018/3725/10370/3265/9958/11337/7157/285973/3091	18
hsa04620	hsa04620	Toll-like receptor signaling pathway	18/1797	108/8753	0.870219	1	1	1513/2353/7187/207/958/114609/3929/5293/8503/3725/3716/3553/7189/3665/54472/3663/7099/5595	18
hsa04975	hsa04975	Fat digestion and absorption	17/1797	43/8753	0.00332714	0.240275	0.240275	10555/8612/80168/84649/38/337/335/30814/5320/5322/26279/64600/391013/8613/19/10999/1056	17
hsa00565	hsa00565	Ether lipid metabolism	17/1797	50/8753	0.0182373	0.516723	0.516723	122618/8612/9514/5049/387522/387521/30814/5320/5322/26279/64600/391013/5051/8613/5048/5338/79153	17
hsa04920	hsa04920	Adipocytokine signaling pathway	17/1797	70/8753	0.258005	1	1	57818/6256/7186/79602/7132/207/6794/5105/2475/7133/6513/5563/3953/8660/6517/3952/51422	17
hsa05230	hsa05230	Central carbon metabolism in cancer	17/1797	70/8753	0.258005	1	1	5163/4609/57103/207/5293/2475/6513/8503/3939/3948/160287/23410/3265/7157/4233/3091/5595	17
hsa04115	hsa04115	p53 signaling pathway	17/1797	75/8753	0.366477	1	1	51246/894/10572/143686/472/9538/1111/63970/7161/842/2810/83667/1647/55240/64065/55367/7157	17
hsa05212	hsa05212	Pancreatic cancer	17/1797	76/8753	0.389191	1	1	7043/207/5293/2475/842/998/1870/8503/3716/1647/5899/5338/7157/673/7046/5900/5595	17
hsa04146	hsa04146	Peroxisome	17/1797	83/8753	0.548242	1	1	51179/84188/5830/5826/10005/8443/5192/5195/3155/5052/6342/5191/8504/847/373156/570/1384	17
hsa04012	hsa04012	ErbB signaling pathway	17/1797	85/8753	0.591579	1	1	4609/207/25759/5335/5058/867/6714/5293/2475/8503/3725/8440/3265/1398/673/25/5595	17
hsa04640	hsa04640	Hematopoietic cell lineage	17/1797	99/8753	0.830373	1	1	3655/928/920/916/915/917/952/1441/927/3552/3553/966/960/2811/3566/930/3684	17
hsa04933	hsa04933	AGE-RAGE signaling pathway in diabetic complications	17/1797	100/8753	0.842423	1	1	7043/207/5335/50507/5590/5293/998/8503/3725/3552/3553/3265/1282/1284/4846/7046/5595	17
hsa04935	hsa04935	Growth hormone synthesis, secretion and action	17/1797	120/8753	0.972331	1	1	775/2353/207/25759/5335/2778/9564/2691/5293/2475/8503/5567/3265/8660/1398/64764/5595	17
hsa04650	hsa04650	Natural killer cell mediated cytotoxicity	17/1797	132/8753	0.992109	1	1	7410/5777/25759/5335/5058/4773/5293/3932/8503/79465/3459/3265/673/5535/27040/5595/3683	17
hsa00510	hsa00510	N-Glycan biosynthesis	16/1797	53/8753	0.0621609	1	1	11253/79053/79796/1798/3703/6185/8813/1650/57134/8704/29929/84620/85365/8818/22845/57171	16
hsa04330	hsa04330	Notch signaling pathway	16/1797	62/8753	0.188819	1	1	26508/4853/9541/4851/441478/5663/8650/22938/3714/11317/84441/1855/388585/23013/3065/1856	16
hsa00561	hsa00561	Glycerolipid metabolism	16/1797	63/8753	0.207739	1	1	23175/10555/8612/64900/80168/84649/10327/8613/57104/224/231/57016/441282/9162/55750/1056	16
hsa05217	hsa05217	Basal cell carcinoma	16/1797	63/8753	0.207739	1	1	81029/10297/7481/8322/1855/54361/8643/1647/2736/1856/7157/7472/51384/6608/6469/5727	16
hsa03320	hsa03320	PPAR signaling pathway	16/1797	75/8753	0.477152	1	1	3158/6256/5360/10873/4312/116519/345/335/5105/2170/6342/1376/34/1622/3611/10999	16
hsa04918	hsa04918	Thyroid hormone synthesis	16/1797	75/8753	0.477152	1	1	4036/7253/2778/486/2882/5567/7849/389434/433/432/482/64764/9601/3309/7270/50506	16
hsa04512	hsa04512	ECM-receptor interaction	16/1797	89/8753	0.763901	1	1	3655/3693/7450/3911/1299/6385/3913/375790/3339/1298/960/1282/1284/2811/3371/10319	16
hsa04976	hsa04976	Bile secretion	16/1797	89/8753	0.763901	1	1	8647/6256/2778/486/8431/6548/6513/5567/6344/6343/6555/482/1080/6522/570/343	16
hsa04662	hsa04662	B cell receptor signaling pathway	16/1797	90/8753	0.779604	1	1	7410/5777/2353/207/3636/4773/5293/8503/3725/8915/8519/3265/975/5535/930/5595	16
hsa05215	hsa05215	Prostate cancer	16/1797	97/8753	0.869373	1	1	3320/207/4318/4314/80310/5293/2475/842/1870/8503/3265/3630/7157/64764/673/5595	16
hsa04916	hsa04916	Melanogenesis	16/1797	101/8753	0.906061	1	1	81029/801/2778/7481/8322/7299/1855/163688/54361/5567/3265/1856/7472/51384/64764/5595	16
hsa00330	hsa00330	Arginine and proline metabolism	15/1797	50/8753	0.0728814	1	1	384/1152/2593/283208/548596/6723/79814/8659/113451/224/112483/4953/1159/26/4846	15
hsa04340	hsa04340	Hedgehog signaling pathway	15/1797	56/8753	0.159028	1	1	4036/57758/894/1455/408/50937/8643/84455/5567/2736/409/6608/8454/6469/5727	15
hsa04213	hsa04213	Longevity regulating pathway - multiple species	15/1797	61/8753	0.258769	1	1	207/81570/1410/3312/5293/2475/3065/8503/5563/5567/847/3265/3630/8660/51422	15
hsa04924	hsa04924	Renin secretion	15/1797	69/8753	0.448785	1	1	5140/775/801/2778/1908/2977/163688/4878/1907/5567/9635/1179/22802/1636/5535	15
hsa05031	hsa05031	Amphetamine addiction	15/1797	69/8753	0.448785	1	1	2902/775/2353/801/116444/2778/2893/163688/3065/3725/5567/7054/64764/116443/5535	15
hsa05120	hsa05120	Epithelial cell signaling in Helicobacter pylori infection	15/1797	70/8753	0.473217	1	1	51382/5335/5058/83700/6714/998/533/3725/245973/4233/5803/9296/50617/155066/9550	15
hsa01521	hsa01521	EGFR tyrosine kinase inhibitor resistance	15/1797	79/8753	0.677006	1	1	207/25759/5335/80310/6714/5293/2475/8503/3716/10018/3265/2621/4233/673/5595	15
hsa04970	hsa04970	Salivary secretion	15/1797	93/8753	0.884525	1	1	801/2778/2977/486/683/952/163688/6548/5567/4586/727897/482/6844/55503/6522	15
hsa05110	hsa05110	Vibrio cholerae infection	14/1797	50/8753	0.129421	1	1	51382/5335/2778/533/5567/3784/245973/1080/9296/50617/9601/155066/10952/9550	14
hsa00310	hsa00310	Lysine degradation	14/1797	63/8753	0.418204	1	1	9869/79813/1743/38/4297/84444/63976/5351/7799/224/10157/2146/58508/9739	14
hsa03250	hsa03250	Viral life cycle - HIV-1	14/1797	63/8753	0.418204	1	1	22936/25920/920/80237/51497/10955/9638/25939/5903/7251/85363/4130/23534/1025	14
hsa03420	hsa03420	Nucleotide excision repair	14/1797	63/8753	0.418204	1	1	5434/10714/6118/2965/5441/100533467/2073/8451/6117/5430/54107/7507/5887/4331	14
hsa05218	hsa05218	Melanoma	14/1797	72/8753	0.636938	1	1	8074/2251/207/27006/80310/5293/1870/8503/1647/3265/7157/4233/673/5595	14
hsa05223	hsa05223	Non-small cell lung cancer	14/1797	72/8753	0.636938	1	1	6256/207/5335/6789/5293/842/1870/8503/1647/3265/7157/4233/673/5595	14
hsa05214	hsa05214	Glioma	14/1797	75/8753	0.700017	1	1	801/207/25759/5335/163688/5293/2475/1870/8503/1647/3265/7157/673/5595	14
hsa05140	hsa05140	Leishmaniasis	14/1797	77/8753	0.738189	1	1	5777/2353/7043/1917/65108/3725/3716/3552/3553/3459/7189/7099/5595/3684	14
hsa04260	hsa04260	Cardiac muscle contraction	14/1797	87/8753	0.879964	1	1	7384/93589/775/6547/341947/10975/486/440567/6548/7388/489/482/487/1339	14
hsa05322	hsa05322	Systemic lupus erythematosus	14/1797	137/8753	0.999613	1	1	6741/733/716/715/1991/958/3014/712/714/713/731/732/6737/727	14
hsa00051	hsa00051	Fructose and mannose metabolism	13/1797	34/8753	0.0133467	0.506951	0.506951	5210/57103/7167/5207/8790/6652/231/57016/441282/8789/2203/229/226	13
hsa04979	hsa04979	Cholesterol metabolism	13/1797	51/8753	0.234973	1	1	8647/4036/10577/9217/5360/337/345/335/26119/255738/27329/114879/19	13
hsa00600	hsa00600	Sphingolipid metabolism	13/1797	54/8753	0.307602	1	1	29956/253782/7357/9517/2581/123099/8612/9514/10825/55331/9334/8613/6609	13
hsa00240	hsa00240	Pyrimidine metabolism	13/1797	58/8753	0.411529	1	1	84618/10201/7372/377841/957/54963/978/1503/51727/284958/6240/83549/79077	13
hsa04923	hsa04923	Regulation of lipolysis in adipocytes	13/1797	58/8753	0.411529	1	1	5140/7253/207/2778/5293/4878/8503/5733/5567/57104/3630/8660/5742	13
hsa05213	hsa05213	Endometrial cancer	13/1797	58/8753	0.411529	1	1	4609/207/10297/29119/5293/842/8503/1647/3265/3611/7157/673/5595	13
hsa04370	hsa04370	VEGF signaling pathway	13/1797	59/8753	0.437959	1	1	207/25759/5335/6714/4773/5293/842/998/8503/3265/4846/5535/5595	13
hsa04929	hsa04929	GnRH secretion	13/1797	64/8753	0.567066	1	1	3767/775/207/610/84634/408/3762/5293/8503/3265/409/9568/5595	13
hsa04971	hsa04971	Gastric acid secretion	13/1797	76/8753	0.81037	1	1	54207/801/2778/3758/163688/6548/5567/3784/887/496/482/1080/6522	13
hsa03018	hsa03018	RNA degradation	13/1797	78/8753	0.838828	1	1	8761/196513/2026/80336/54766/1656/28960/2023/5394/2027/51691/4850/23404	13
hsa04623	hsa04623	Cytosolic DNA-sensing pathway	13/1797	83/8753	0.895652	1	1	11277/5434/10621/197259/834/3606/25939/81030/58511/3553/3665/5441/29108	13
hsa04540	hsa04540	Gap junction	13/1797	88/8753	0.934941	1	1	10383/2778/81027/2915/80310/2977/1813/6714/5567/3265/5598/1902/5595	13
hsa05340	hsa05340	Primary immunodeficiency	12/1797	38/8753	0.073175	1	1	920/57379/958/100/916/915/3932/927/5896/5897/930/5993	12
hsa04930	hsa04930	Type II diabetes mellitus	12/1797	46/8753	0.221214	1	1	774/3767/6833/775/5590/5293/2475/8503/3630/8660/6517/5595	12
hsa00620	hsa00620	Pyruvate metabolism	12/1797	47/8753	0.245286	1	1	97/55902/197257/10873/38/1737/5105/10327/3939/3948/160287/224	12
hsa04973	hsa04973	Carbohydrate digestion and absorption	12/1797	47/8753	0.245286	1	1	57818/207/486/2542/83756/6518/5293/80834/8503/482/8972/93432	12
hsa05030	hsa05030	Cocaine addiction	12/1797	49/8753	0.296034	1	1	26086/2902/116444/2778/1813/3725/5567/7054/1742/64764/1020/116443	12
hsa04917	hsa04917	Prolactin signaling pathway	12/1797	70/8753	0.800993	1	1	894/2353/207/25759/6714/5293/8503/2001/3265/3630/7054/5595	12
hsa01524	hsa01524	Platinum drug resistance	12/1797	73/8753	0.84534	1	1	207/330/329/472/5293/842/8503/4217/7157/1317/7507/5595	12
hsa01230	hsa01230	Biosynthesis of amino acids	12/1797	75/8753	0.870387	1	1	26227/2597/7167/2026/384/2023/1491/6888/2027/229/445/226	12
hsa04911	hsa04911	Insulin secretion	12/1797	86/8753	0.956129	1	1	11069/3767/6833/775/2778/486/6513/5567/3630/482/6844/64764	12
hsa04912	hsa04912	GnRH signaling pathway	12/1797	93/8753	0.979816	1	1	775/801/2778/6714/163688/998/3725/5567/3265/5598/5338/5595	12
hsa05150	hsa05150	Staphylococcus aureus infection	12/1797	96/8753	0.98579	1	1	716/715/719/1675/10747/712/714/713/5724/727/3683/3684	12
hsa04925	hsa04925	Aldosterone synthesis and secretion	12/1797	98/8753	0.988818	1	1	3284/3283/775/801/2778/5138/3762/163688/4878/5567/482/64764	12
hsa03008	hsa03008	Ribosome biogenesis in eukaryotes	12/1797	167/8753	1	1	1	109617017/283106/10436/51077/57455/3692/54552/25996/29889/109616984/55226/55131	12
hsa04130	hsa04130	SNARE interactions in vesicular transport	11/1797	33/8753	0.0595271	1	1	6843/10490/8675/9341/8676/51272/6844/9482/55014/112755/6810	11
hsa03440	hsa03440	Homologous recombination	11/1797	41/8753	0.205891	1	1	5893/5890/7517/10714/4361/472/6118/8438/6117/6742/7516	11
hsa00513	hsa00513	Various types of N-glycan biosynthesis	11/1797	42/8753	0.230587	1	1	11253/283358/79796/3703/6185/1650/57134/6487/8704/338707/85365	11
hsa00514	hsa00514	Other types of O-glycan biosynthesis	11/1797	47/8753	0.367069	1	1	374378/26290/29954/6487/8704/84620/2591/168391/63917/79695/10585	11
hsa00270	hsa00270	Cysteine and methionine metabolism	11/1797	52/8753	0.510596	1	1	26227/2937/6723/1491/56267/3939/3948/160287/51074/23382/883	11
hsa00480	hsa00480	Glutathione metabolism	11/1797	57/8753	0.643332	1	1	2879/2937/5226/6723/51060/2882/6240/2686/124975/4953/373156	11
hsa05321	hsa05321	Inflammatory bowel disease	11/1797	65/8753	0.807853	1	1	7043/3606/3725/149233/3595/3552/3553/3459/7099/3566/50615	11
hsa04720	hsa04720	Long-term potentiation	11/1797	67/8753	0.838594	1	1	2902/775/801/2915/163688/6195/5567/3265/673/5535/5595	11
hsa04612	hsa04612	Antigen processing and presentation	11/1797	78/8753	0.945269	1	1	1520/920/5641/3320/2923/567/3312/4802/927/3309/5993	11
hsa05410	hsa05410	Hypertrophic cardiomyopathy	11/1797	99/8753	0.995629	1	1	3655/3693/93589/775/6547/7043/5563/1636/489/51422/487	11
hsa00730	hsa00730	Thiamine metabolism	10/1797	15/8753	0.000140694	0.0239179	0.0239179	84284/122481/9054/249/204/205/26289/27010/203/158067	10
hsa00790	hsa00790	Folate biosynthesis	10/1797	27/8753	0.0356831	0.741041	0.741041	10243/5805/55034/249/7054/7166/231/57016/441282/2356	10
hsa00512	hsa00512	Mucin type O-glycan biosynthesis	10/1797	36/8753	0.188675	1	1	374378/26290/192134/9334/256435/2591/168391/63917/79695/27090	10
hsa04960	hsa04960	Aldosterone-regulated sodium reabsorption	10/1797	37/8753	0.213993	1	1	6337/486/3758/5293/2810/8503/6446/3630/482/5595	10
hsa05219	hsa05219	Bladder cancer	10/1797	41/8753	0.326289	1	1	4609/9252/4318/4312/6714/1870/3265/7157/673/5595	10
hsa03050	hsa03050	Proteasome	10/1797	46/8753	0.477442	1	1	5682/5700/5688/11047/5710/5690/5719/5713/5694/5695	10
hsa04961	hsa04961	Endocrine and other factor-regulated calcium reabsorption	10/1797	53/8753	0.671452	1	1	5741/6547/624/2778/486/5567/161/482/56302/1759	10
hsa05134	hsa05134	Legionellosis	10/1797	56/8753	0.740114	1	1	1917/834/3606/3312/842/3553/10767/7099/29108/3684	10
hsa04978	hsa04978	Mineral absorption	10/1797	60/8753	0.815531	1	1	79901/65010/142680/6547/341208/486/482/1317/7779/55503	10
hsa05221	hsa05221	Acute myeloid leukemia	10/1797	67/8753	0.906059	1	1	4609/207/7704/5293/2475/8503/3265/673/5595/3684	10
hsa04061	hsa04061	Viral protein interaction with cytokine and cytokine receptor	10/1797	100/8753	0.998489	1	1	7132/4055/3606/3587/643/8764/7133/58985/27178/53832	10
hsa05414	hsa05414	Dilated cardiomyopathy	10/1797	105/8753	0.999269	1	1	3655/3693/93589/775/6547/7043/2778/5567/489/487	10
hsa00515	hsa00515	Mannose type O-glycan biosynthesis	9/1797	23/8753	0.0318144	0.734253	0.734253	29954/2526/27087/6487/8704/55624/10329/2218/10585	9
hsa00030	hsa00030	Pentose phosphate pathway	9/1797	31/8753	0.169141	1	1	9563/5226/5236/6888/23729/8789/2203/229/226	9
hsa00052	hsa00052	Galactose metabolism	9/1797	32/8753	0.195041	1	1	57818/2582/8704/5236/231/57016/441282/8972/93432	9
hsa00760	hsa00760	Nicotinate and nicotinamide metabolism	9/1797	37/8753	0.343643	1	1	84618/4837/683/952/65220/64802/284958/23410/23475	9
hsa00380	hsa00380	Tryptophan metabolism	9/1797	42/8753	0.503594	1	1	1743/38/56267/64577/847/224/7166/26/883	9
hsa02010	hsa02010	ABC transporters	9/1797	45/8753	0.594285	1	1	8647/20/6833/5826/10347/64137/1080/11194/19	9
hsa00280	hsa00280	Valine, leucine and isoleucine degradation	9/1797	48/8753	0.676228	1	1	64064/3158/4329/38/27034/3155/34/5095/224	9
hsa05144	hsa05144	Malaria	9/1797	50/8753	0.724899	1	1	7043/958/3606/3553/975/3043/4233/7099/3683	9
hsa04913	hsa04913	Ovarian steroidogenesis	9/1797	51/8753	0.747323	1	1	3284/3283/641371/10965/122970/2778/1573/5567/3630	9
hsa03460	hsa03460	Fanconi anemia pathway	9/1797	54/8753	0.806862	1	1	84126/378708/100526739/6118/7398/6117/2176/79008/548593	9
hsa00970	hsa00970	Aminoacyl-tRNA biosynthesis	9/1797	66/8753	0.944911	1	1	80222/10352/7453/5859/79731/8565/25973/833/79587	9
hsa04664	hsa04664	Fc epsilon RI signaling pathway	9/1797	68/8753	0.956377	1	1	7410/207/5335/9846/5293/8503/3265/27040/5595	9
hsa00983	hsa00983	Drug metabolism - other enzymes	9/1797	80/8753	0.990446	1	1	10201/3615/7372/54963/978/51727/6240/3614/83549	9
hsa05412	hsa05412	Arrhythmogenic right ventricular cardiomyopathy	9/1797	86/8753	0.995813	1	1	3655/3693/93589/775/6547/1000/29119/489/487	9
hsa04966	hsa04966	Collecting duct acid secretion	8/1797	27/8753	0.173108	1	1	51382/1188/245973/496/9296/50617/155066/9550	8
hsa00591	hsa00591	Linoleic acid metabolism	8/1797	30/8753	0.262826	1	1	30814/5320/5322/26279/64600/391013/1573/246	8
hsa00250	hsa00250	Alanine, aspartate and glutamate metabolism	8/1797	37/8753	0.49946	1	1	2571/2746/57494/122622/8659/284716/443/445	8
hsa05216	hsa05216	Thyroid cancer	8/1797	37/8753	0.49946	1	1	4609/6256/1647/7849/3265/7157/673/5595	8
hsa05033	hsa05033	Nicotine addiction	8/1797	40/8753	0.59581	1	1	2902/774/116444/140679/1137/2893/2563/116443	8
hsa04962	hsa04962	Vasopressin-regulated water reabsorption	8/1797	44/8753	0.708033	1	1	1781/1778/2778/79659/5567/6844/64764/6810	8
hsa00520	hsa00520	Amino sugar and nucleotide sugar metabolism	8/1797	49/8753	0.816532	1	1	91373/2582/606495/5236/8790/80146/51700/54187	8
hsa01212	hsa01212	Fatty acid metabolism	8/1797	57/8753	0.922208	1	1	38/51102/5538/64834/6342/1376/34/37	8
hsa00062	hsa00062	Fatty acid elongation	7/1797	27/8753	0.31105	1	1	641371/10965/122970/11332/51102/5538/64834	7
hsa01040	hsa01040	Biosynthesis of unsaturated fatty acids	7/1797	27/8753	0.31105	1	1	641371/10965/122970/11332/64834/6342/570	7
hsa00601	hsa00601	Glycosphingolipid biosynthesis - lacto and neolacto series	7/1797	28/8753	0.347599	1	1	8708/2529/2526/6484/6487/8704/28	7
hsa01523	hsa01523	Antifolate resistance	7/1797	30/8753	0.421625	1	1	2352/2348/2350/4524/3553/239/2356	7
hsa00260	hsa00260	Glycine, serine and threonine metabolism	7/1797	40/8753	0.741898	1	1	26227/2593/212/1491/63826/669/1757	7
hsa04216	hsa04216	Ferroptosis	7/1797	41/8753	0.765796	1	1	10162/2879/2937/55240/246/112483/7157	7
hsa03022	hsa03022	Basal transcription factors	7/1797	44/8753	0.827693	1	1	2957/6874/6883/2959/2965/6881/4331	7
hsa04927	hsa04927	Cortisol synthesis and secretion	7/1797	65/8753	0.98786	1	1	3284/3283/775/2778/5567/64764/2516	7
hsa05416	hsa05416	Viral myocarditis	7/1797	69/8753	0.993211	1	1	1982/958/842/8672/857/25/3683	7
hsa04622	hsa04622	RIG-I-like receptor signaling pathway	7/1797	72/8753	0.995663	1	1	7186/7187/79671/57169/9636/7189/3665	7
hsa00120	hsa00120	Primary bile acid biosynthesis	6/1797	17/8753	0.116631	1	1	10858/10005/6342/6718/570/80270	6
hsa00100	hsa00100	Steroid biosynthesis	6/1797	20/8753	0.213266	1	1	120227/6309/1591/1718/6713/1056	6
hsa00563	hsa00563	Glycosylphosphatidylinositol (GPI)-anchor biosynthesis	6/1797	26/8753	0.449549	1	1	5283/51604/55650/10026/128869/8818	6
hsa00592	hsa00592	alpha-Linolenic acid metabolism	6/1797	26/8753	0.449549	1	1	30814/5320/5322/26279/64600/391013	6
hsa04977	hsa04977	Vitamin digestion and absorption	6/1797	26/8753	0.449549	1	1	5826/81693/6948/337/335/25974	6
hsa00650	hsa00650	Butanoate metabolism	6/1797	27/8753	0.48912	1	1	64064/3158/2571/341392/38/3155	6
hsa04744	hsa04744	Phototransduction	6/1797	29/8753	0.565058	1	1	801/2782/163688/6011/3000/5957	6
hsa00630	hsa00630	Glyoxylate and dicarboxylate metabolism	6/1797	30/8753	0.600916	1	1	51179/55902/38/81888/847/5095	6
hsa00640	hsa00640	Propanoate metabolism	6/1797	32/8753	0.667511	1	1	4329/55902/3939/3948/160287/5095	6
hsa04136	hsa04136	Autophagy - other	6/1797	32/8753	0.667511	1	1	55102/2475/84938/9706/11337/285973	6
hsa04215	hsa04215	Apoptosis - multiple species	6/1797	32/8753	0.667511	1	1	7132/79444/330/329/842/10018	6
hsa00040	hsa00040	Pentose and glucuronate interconversions	6/1797	36/8753	0.777897	1	1	10327/55277/6652/231/57016/441282	6
hsa00350	hsa00350	Tyrosine metabolism	6/1797	36/8753	0.777897	1	1	2954/220074/7299/7054/218/1621	6
hsa00500	hsa00500	Starch and sucrose metabolism	6/1797	36/8753	0.777897	1	1	57818/283209/11181/5236/8972/93432	6
hsa03030	hsa03030	DNA replication	6/1797	36/8753	0.777897	1	1	10714/6118/6117/5558/54107/6742	6
hsa01250	hsa01250	Biosynthesis of nucleotide sugars	6/1797	37/8753	0.800666	1	1	91373/2582/5236/8790/80146/54187	6
hsa04672	hsa04672	Intestinal immune network for IgA production	6/1797	49/8753	0.954739	1	1	4055/57379/8174/958/10673/8741	6
hsa04730	hsa04730	Long-term depression	6/1797	60/8753	0.990739	1	1	2778/2977/5519/3265/673/5595	6
hsa00450	hsa00450	Selenocompound metabolism	5/1797	17/8753	0.259899	1	1	1491/56267/883/9060/22928	5
hsa04980	hsa04980	Cobalamin transport and metabolism	5/1797	18/8753	0.303698	1	1	7702/5826/6948/25974/5052	5
hsa00900	hsa00900	Terpenoid backbone biosynthesis	5/1797	23/8753	0.524949	1	1	3158/38/23463/79947/10269	5
hsa03430	hsa03430	Mismatch repair	5/1797	23/8753	0.524949	1	1	27030/10714/6118/6117/6742	5
hsa04950	hsa04950	Maturity onset diabetes of the young	5/1797	26/8753	0.642258	1	1	3172/5080/3630/5078/3110	5
hsa04392	hsa04392	Hippo signaling pathway - multiple species	5/1797	29/8753	0.739627	1	1	7003/7004/5058/10413/8642	5
hsa00020	hsa00020	Citrate cycle (TCA cycle)	5/1797	30/8753	0.767369	1	1	1743/1737/6392/5105/6390	5
hsa03060	hsa03060	Protein export	5/1797	31/8753	0.792804	1	1	9789/6734/196294/10952/3309	5
hsa03020	hsa03020	RNA polymerase	5/1797	34/8753	0.856122	1	1	5434/10621/84172/5441/5430	5
hsa04710	hsa04710	Circadian rhythm	5/1797	34/8753	0.856122	1	1	8863/5563/5187/8454/51422	5
hsa05143	hsa05143	African trypanosomiasis	5/1797	37/8753	0.902404	1	1	3606/335/4878/3553/3043	5
hsa00071	hsa00071	Fatty acid degradation	5/1797	43/8753	0.957676	1	1	38/1376/34/224/37	5
hsa04940	hsa04940	Type I diabetes mellitus	5/1797	43/8753	0.957676	1	1	2571/3552/3553/3630/5799	5
hsa03410	hsa03410	Base excision repair	5/1797	44/8753	0.963423	1	1	55775/10714/54936/4595/54107	5
hsa00860	hsa00860	Porphyrin metabolism	5/1797	46/8753	0.972821	1	1	212/341208/3145/7389/210	5
hsa00140	hsa00140	Steroid hormone biosynthesis	5/1797	62/8753	0.997927	1	1	3284/3283/220074/6718/3293	5
hsa00830	hsa00830	Retinol metabolism	5/1797	68/8753	0.999264	1	1	10170/51109/145226/9249/6121	5
hsa05204	hsa05204	Chemical carcinogenesis - DNA adducts	5/1797	70/8753	0.999482	1	1	373156/6799/6817/6818/445329	5
hsa00980	hsa00980	Metabolism of xenobiotics by cytochrome P450	5/1797	78/8753	0.999877	1	1	246181/22977/8574/218/373156	5
hsa00604	hsa00604	Glycosphingolipid biosynthesis - ganglio series	4/1797	15/8753	0.371758	1	1	256435/81849/30815/27090	4
hsa00430	hsa00430	Taurine and hypotaurine metabolism	4/1797	16/8753	0.423091	1	1	2571/2686/124975/570	4
hsa00220	hsa00220	Arginine biosynthesis	4/1797	22/8753	0.690167	1	1	2746/384/4846/445	4
hsa00340	hsa00340	Histidine metabolism	4/1797	22/8753	0.690167	1	1	224/218/443/26	4
hsa04964	hsa04964	Proximal tubule bicarbonate reclamation	4/1797	23/8753	0.724949	1	1	2746/486/5105/482	4
hsa00410	hsa00410	beta-Alanine metabolism	4/1797	31/8753	0.905671	1	1	2571/4329/224/218	4
hsa00533	hsa00533	Glycosaminoglycan biosynthesis - keratan sulfate	3/1797	14/8753	0.571777	1	1	4166/6487/8704	3
hsa00603	hsa00603	Glycosphingolipid biosynthesis - globo and isoglobo series	3/1797	16/8753	0.667634	1	1	127550/26301/28	3
hsa00511	hsa00511	Other glycan degradation	3/1797	18/8753	0.746778	1	1	10825/2517/2519	3
hsa00785	hsa00785	Lipoic acid metabolism	3/1797	19/8753	0.780304	1	1	1743/387787/1737	3
hsa00770	hsa00770	Pantothenate and CoA biosynthesis	3/1797	21/8753	0.836363	1	1	60496/79717/224	3
hsa04614	hsa04614	Renin-angiotensin system	3/1797	23/8753	0.879621	1	1	5476/5547/1636	3
hsa00534	hsa00534	Glycosaminoglycan biosynthesis - heparan sulfate / heparin	3/1797	24/8753	0.897176	1	1	126792/2134/9653	3
hsa00130	hsa00130	Ubiquinone and other terpenoid-quinone biosynthesis	2/1797	11/8753	0.693443	1	1	51004/79001	2
hsa03450	hsa03450	Non-homologous end-joining	2/1797	13/8753	0.780448	1	1	4361/3981	2
hsa00910	hsa00910	Nitrogen metabolism	2/1797	17/8753	0.891796	1	1	2746/765	2
hsa00531	hsa00531	Glycosaminoglycan degradation	2/1797	19/8753	0.925172	1	1	23553/6677	2
hsa00670	hsa00670	One carbon pool by folate	2/1797	20/8753	0.937961	1	1	4524/25902	2
hsa00532	hsa00532	Glycosaminoglycan biosynthesis - chondroitin sulfate / dermatan sulfate	2/1797	21/8753	0.948655	1	1	126792/54480	2
hsa00053	hsa00053	Ascorbate and aldarate metabolism	2/1797	30/8753	0.991208	1	1	10327/224	2
hsa01210	hsa01210	2-Oxocarboxylic acid metabolism	2/1797	33/8753	0.995207	1	1	1743/1737	2
hsa05332	hsa05332	Graft-versus-host disease	2/1797	42/8753	0.999253	1	1	3552/3553	2
hsa05320	hsa05320	Autoimmune thyroid disease	2/1797	53/8753	0.999927	1	1	7253/958	2
hsa00982	hsa00982	Drug metabolism - cytochrome P450	2/1797	72/8753	0.999999	1	1	218/373156	2
hsa00920	hsa00920	Sulfur metabolism	1/1797	10/8753	0.899666	1	1	9060	1
hsa00360	hsa00360	Phenylalanine metabolism	1/1797	16/8753	0.974782	1	1	218	1
hsa00061	hsa00061	Fatty acid biosynthesis	1/1797	18/8753	0.98409	1	1	51102	1
hsa05310	hsa05310	Asthma	1/1797	31/8753	0.999205	1	1	958	1
hsa05330	hsa05330	Allograft rejection	1/1797	38/8753	0.999842	1	1	958	1

## Sheet: F. All_gain_events_GO
	ONTOLOGY	ID	Description	GeneRatio	BgRatio	p value	p.adjust	q value	gene ID	Count
GO:0007606	BP	GO:0007606	sensory perception of chemical stimulus	175/3918	494/18296	2.92009e-13	1.23143e-09	1.22414e-09	UBR3/LCN1/OBP2A/SCNN1A/TTC8/SLC24A4/GNAS/B2M/OR2AT4/OMP/DRD2/OR6X1/OR6M1/OR8D4/OR4D5/OR6T1/OR10S1/OR10G6/OR10G4/OR10G9/OR10G8/OR10G7/OR10D3/OR8G2P/OR8G1/OR8G5/OR8D1/OR8D2/OR8B2/OR8B3/OR8B4/OR8B8/OR8B12/OR8A1/SCNN1D/TAS1R3/GNB1/TAS1R1/CA6/TAS1R2/GJB4/OR5P2/OR5P3/OR10A6/OR10A3/TRPM5/OR52B4/OR52K2/OR52K1/OR52M1/OR52I2/OR52I1/OR51D1/OR51E1/OR51E2/OR51F1/OR52R1/OR51F2/OR51S1/OR51H1/OR51T1/OR51A7/OR51G…	175
GO:0007608	BP	GO:0007608	sensory perception of smell	153/3918	417/18296	3.87e-13	1.23143e-09	1.22414e-09	UBR3/OBP2A/TTC8/SLC24A4/B2M/OR2AT4/OMP/DRD2/OR6X1/OR6M1/OR8D4/OR4D5/OR6T1/OR10S1/OR10G6/OR10G4/OR10G9/OR10G8/OR10G7/OR10D3/OR8G2P/OR8G1/OR8G5/OR8D1/OR8D2/OR8B2/OR8B3/OR8B4/OR8B8/OR8B12/OR8A1/GJB4/OR5P2/OR5P3/OR10A6/OR10A3/OR52B4/OR52K2/OR52K1/OR52M1/OR52I2/OR52I1/OR51D1/OR51E1/OR51E2/OR51F1/OR52R1/OR51F2/OR51S1/OR51H1/OR51T1/OR51A7/OR51G2/OR51G1/OR51A4/OR51A2/OR51L1/OR52J3/OR52E2/OR52E1/OR52A5/OR…	153
GO:0050907	BP	GO:0050907	detection of chemical stimulus involved in sensory perception	157/3918	437/18296	1.3709e-12	2.90813e-09	2.89091e-09	SLC24A4/OR2AT4/OR6X1/OR6M1/OR8D4/OR4D5/OR6T1/OR10S1/OR10G6/OR10G4/OR10G9/OR10G8/OR10G7/OR10D3/OR8G2P/OR8G1/OR8G5/OR8D1/OR8D2/OR8B2/OR8B3/OR8B4/OR8B8/OR8B12/OR8A1/TAS1R3/TAS1R1/CA6/TAS1R2/OR5P2/OR5P3/OR10A6/OR10A3/OR52B4/OR52K2/OR52K1/OR52M1/OR52I2/OR52I1/OR51D1/OR51E1/OR51E2/OR51F1/OR52R1/OR51F2/OR51S1/OR51H1/OR51T1/OR51A7/OR51G2/OR51G1/OR51A4/OR51A2/OR51L1/OR52J3/OR52E2/OR52E1/OR52A5/OR52A1/OR51…	157
GO:0050911	BP	GO:0050911	detection of chemical stimulus involved in sensory perception of smell	143/3918	391/18296	3.01553e-12	4.79771e-09	4.7693e-09	SLC24A4/OR2AT4/OR6X1/OR6M1/OR8D4/OR4D5/OR6T1/OR10S1/OR10G6/OR10G4/OR10G9/OR10G8/OR10G7/OR10D3/OR8G2P/OR8G1/OR8G5/OR8D1/OR8D2/OR8B2/OR8B3/OR8B4/OR8B8/OR8B12/OR8A1/OR5P2/OR5P3/OR10A6/OR10A3/OR52B4/OR52K2/OR52K1/OR52M1/OR52I2/OR52I1/OR51D1/OR51E1/OR51E2/OR51F1/OR52R1/OR51F2/OR51S1/OR51H1/OR51T1/OR51A7/OR51G2/OR51G1/OR51A4/OR51A2/OR51L1/OR52J3/OR52E2/OR52E1/OR52A5/OR52A1/OR51V1/OR51B4/OR51B2/OR51B5/O…	143
GO:0009593	BP	GO:0009593	detection of chemical stimulus	162/3918	472/18296	3.95519e-11	5.03417e-08	5.00436e-08	TGFB3/CALM1/SLC24A4/OR2AT4/OR6X1/OR6M1/OR8D4/OR4D5/OR6T1/OR10S1/OR10G6/OR10G4/OR10G9/OR10G8/OR10G7/OR10D3/OR8G2P/OR8G1/OR8G5/OR8D1/OR8D2/OR8B2/OR8B3/OR8B4/OR8B8/OR8B12/OR8A1/LBP/TAS1R3/TAS1R1/CA6/TAS1R2/OR5P2/OR5P3/OR10A6/OR10A3/STIM1/OR52B4/OR52K2/OR52K1/OR52M1/OR52I2/OR52I1/OR51D1/OR51E1/OR51E2/OR51F1/OR52R1/OR51F2/OR51S1/OR51H1/OR51T1/OR51A7/OR51G2/OR51G1/OR51A4/OR51A2/OR51L1/OR52J3/OR52E2/OR5…	162
GO:0016442	CC	GO:0016442	RISC complex	126/4146	410/19194	8.25693e-06	0.00318305	0.00318305	MIR711/MIR425/MIR191/MIR1207/MIR1208/MIR126/MIR200C/MIR141/DICER1/MIR342/MIR345/MEG3/MIR770/MIR337/MIR665/MIR433/MIR127/MIR136/MIR370/MIR411/MIR299/MIR1197/MIR323A/MIR329-1/MIR329-2/MIR494/MIR543/MIR495/MIR376C/MIR376A2/MIR376B/MIR300/MIR1185-1/MIR1185-2/MIR381/MIR487B/MIR539/MIR889/MIR544A/MIR655/MIR487A/MIR382/MIR134/MIR485/MIR323B/MIR154/MIR496/MIR377/MIR541/MIR409/MIR369/MIR410/MIR656/MIR203A…	126
GO:0031332	CC	GO:0031332	RNAi effector complex	126/4146	410/19194	8.25693e-06	0.00318305	0.00318305	MIR711/MIR425/MIR191/MIR1207/MIR1208/MIR126/MIR200C/MIR141/DICER1/MIR342/MIR345/MEG3/MIR770/MIR337/MIR665/MIR433/MIR127/MIR136/MIR370/MIR411/MIR299/MIR1197/MIR323A/MIR329-1/MIR329-2/MIR494/MIR543/MIR495/MIR376C/MIR376A2/MIR376B/MIR300/MIR1185-1/MIR1185-2/MIR381/MIR487B/MIR539/MIR889/MIR544A/MIR655/MIR487A/MIR382/MIR134/MIR485/MIR323B/MIR154/MIR496/MIR377/MIR541/MIR409/MIR369/MIR410/MIR656/MIR203A…	126
GO:0004984	MF	GO:0004984	olfactory receptor activity	142/3822	389/17988	2.26757e-12	2.69841e-09	2.59696e-09	OR2AT4/OR6X1/OR6M1/OR8D4/OR4D5/OR6T1/OR10S1/OR10G6/OR10G4/OR10G9/OR10G8/OR10G7/OR10D3/OR8G2P/OR8G1/OR8G5/OR8D1/OR8D2/OR8B2/OR8B3/OR8B4/OR8B8/OR8B12/OR8A1/OR5P2/OR5P3/OR10A6/OR10A3/OR52B4/OR52K2/OR52K1/OR52M1/OR52I2/OR52I1/OR51D1/OR51E1/OR51E2/OR51F1/OR52R1/OR51F2/OR51S1/OR51H1/OR51T1/OR51A7/OR51G2/OR51G1/OR51A4/OR51A2/OR51L1/OR52J3/OR52E2/OR52E1/OR52A5/OR52A1/OR51V1/OR51B4/OR51B2/OR51B5/OR51B6/OR…	142
GO:0004175	MF	GO:0004175	endopeptidase activity	125/3822	420/17988	2.08097e-05	0.0123818	0.0119163	CTSS/CTSK/RHBDL2/ADAM30/PMPCA/NRIP3/USP47/NRIP2/USP5/C1S/C1R/C1RL/ADAM21/ADAM20/PSEN1/PAPLN/LGMN/PDIA3/GZMM/PRSS57/AZU1/PRTN3/ELANE/CFD/PCSK4/MMP24/CPNE1/PCSK2/MMP9/CTSZ/CTRB2/CTRB1/CAPN5/USP35/PRSS23/CTSC/MMP7/MMP20/MMP27/MMP8/MMP10/MMP1/MMP3/MMP12/MMP13/DDI1/CASP12/CASP4/CASP5/CASP1/TMPRSS5/USP28/PCSK7/BACE1/TMPRSS13/TMPRSS4/USP2/ST14/ADAMTS8/ADAMTS15/CAPN9/SPRTN/USP25/MMP23B/MMEL1/MASP2/CTRC/C…	125
GO:0055056	MF	GO:0055056	D-glucose transmembrane transporter activity	9/3822	12/17988	0.000102269	0.0405667	0.0390417	SLC2A14/SLC2A3/SLC2A10/SLC2A7/SLC2A1/SLC2A4/SLC2A8/SLC2A6/SLC5A2	9
