# Supplementary material for: Tracing metastatic spread in pediatric solid tumors using copy number and targeted deep sequencing
Source: J Pathol. 2025 Sep 23;267(3):347–65. doi: 10.1002/path.6472 (PMC12531126; doi:10.1002/path.6472)
Supplement: Supplementary file 10 — File S5. TDS panel information [file PATH-267-347-s009.xlsx]

## Sheet: Cover page
	Tracing metastatic spread in pediatric solid tumors using copy number and targeted deep sequencing
	N Andersson et al. J Pathol https://doi.org/10.1002/path.6472
	File S5. TDS panel information
	The regions included in the targeted deep sequencing gene panel

## Sheet: Genes (exons)
Gene	Hotspot/Full
ACVR1B	INCLUDE_ALL_EXONS
ACVR1	HOTSPOT_ONLY
ACVR2A	MANUALLY_ANNOTATED_HOTSPOT
AKT1	HOTSPOT_ONLY
AKT2	HOTSPOT_ONLY
AKT3	HOTSPOT_ONLY
ALB	INCLUDE_ALL_EXONS
ALK	INCLUDE_ALL_EXONS
AMER1	INCLUDE_ALL_EXONS
ANKRD11	HOTSPOT_ONLY
APC	INCLUDE_ALL_EXONS
ARAF	INCLUDE_ALL_EXONS
ARHGAP35	INCLUDE_ALL_EXONS
ARID1A	INCLUDE_ALL_EXONS
ARID1B	HOTSPOT_ONLY
ARID2	INCLUDE_ALL_EXONS
ARID5B	INCLUDE_ALL_EXONS
AR	INCLUDE_ALL_EXONS
ASXL1	INCLUDE_ALL_EXONS
ASXL2	INCLUDE_ALL_EXONS
ATM	INCLUDE_ALL_EXONS
ATR	INCLUDE_ALL_EXONS
ATRX	INCLUDE_ALL_EXONS
AXIN1	INCLUDE_ALL_EXONS
AXIN2	INCLUDE_ALL_EXONS
AXL	HOTSPOT_ONLY
B2M	INCLUDE_ALL_EXONS
BAP1	INCLUDE_ALL_EXONS
BARD1	INCLUDE_ALL_EXONS
BCL10	HOTSPOT_ONLY
BCL2	HOTSPOT_ONLY
BCL2L11	HOTSPOT_ONLY
BCL6	HOTSPOT_ONLY
BCOR	HOTSPOT_ONLY
BLM	INCLUDE_ALL_EXONS
BMPR1A	INCLUDE_ALL_EXONS
BRAF	HOTSPOT_ONLY
BRCA1	INCLUDE_ALL_EXONS
BRCA2	INCLUDE_ALL_EXONS
BRD4	HOTSPOT_ONLY
BRIP1	INCLUDE_ALL_EXONS
BTG2	INCLUDE_ALL_EXONS
CARD11	HOTSPOT_ONLY
CASP8	INCLUDE_ALL_EXONS
CBFB	HOTSPOT_ONLY
CBL	HOTSPOT_ONLY
CCND1	HOTSPOT_ONLY
CCND3	HOTSPOT_ONLY
CD274	INCLUDE_ALL_EXONS
CD70	INCLUDE_ALL_EXONS
CD79B	HOTSPOT_ONLY
CDC27	INCLUDE_ALL_EXONS
CDH1	INCLUDE_ALL_EXONS
CDK12	INCLUDE_ALL_EXONS
CDK4	HOTSPOT_ONLY
CDK4	MANUALLY_ANNOTATED_HOTSPOT
CDK6	HOTSPOT_ONLY
CDKN1A	INCLUDE_ALL_EXONS
CDKN1B	INCLUDE_ALL_EXONS
CDKN2A	INCLUDE_ALL_EXONS
CDKN2C	INCLUDE_ALL_EXONS
CEBPA	HOTSPOT_ONLY
CHD1	INCLUDE_ALL_EXONS
CHD3	INCLUDE_ALL_EXONS
CHD4	INCLUDE_ALL_EXONS
CHEK1	INCLUDE_ALL_EXONS
CHEK2	INCLUDE_ALL_EXONS
CIC	INCLUDE_ALL_EXONS
COL5A1	INCLUDE_ALL_EXONS
CREBBP	INCLUDE_ALL_EXONS
CRLF2	HOTSPOT_ONLY
CSDE1	INCLUDE_ALL_EXONS
CTCF	INCLUDE_ALL_EXONS
CTLA4	HOTSPOT_ONLY
CTNNB1	INCLUDE_ALL_EXONS
CUL3	HOTSPOT_ONLY
CYLD	INCLUDE_ALL_EXONS
CYSLTR2	INCLUDE_ALL_EXONS
DAXX	HOTSPOT_ONLY
DDX3X	INCLUDE_ALL_EXONS
DICER1	INCLUDE_ALL_EXONS
DIS3	HOTSPOT_ONLY
DNAJB1	HOTSPOT_ONLY
DNMT1	HOTSPOT_ONLY
DNMT3A	INCLUDE_ALL_EXONS
DNMT3B	HOTSPOT_ONLY
EGFR	INCLUDE_ALL_EXONS
EIF1AX	HOTSPOT_ONLY
EIF4A2	HOTSPOT_ONLY
ELF3	INCLUDE_ALL_EXONS
EP300	INCLUDE_ALL_EXONS
EPAS1	HOTSPOT_ONLY
EPCAM	INCLUDE_ALL_EXONS
EPHA3	INCLUDE_ALL_EXONS
EPHA7	HOTSPOT_ONLY
EPHB1	HOTSPOT_ONLY
ERBB2	INCLUDE_ALL_EXONS
ERBB3	HOTSPOT_ONLY
ERBB4	HOTSPOT_ONLY
ERCC2	INCLUDE_ALL_EXONS
ERCC3	INCLUDE_ALL_EXONS
ERCC4	INCLUDE_ALL_EXONS
ERG	HOTSPOT_ONLY
ERRFI1	HOTSPOT_ONLY
ESR1	INCLUDE_ALL_EXONS
ETV6	HOTSPOT_ONLY
EZH2	INCLUDE_ALL_EXONS
FAM58A	HOTSPOT_ONLY
FANCA	INCLUDE_ALL_EXONS
FANCC	INCLUDE_ALL_EXONS
FANCM	INCLUDE_ALL_EXONS
FAT1	INCLUDE_ALL_EXONS
FBXW7	INCLUDE_ALL_EXONS
FGFR1	INCLUDE_ALL_EXONS
FGFR2	INCLUDE_ALL_EXONS
FGFR3	INCLUDE_ALL_EXONS
FGFR4	HOTSPOT_ONLY
FH	INCLUDE_ALL_EXONS
FLT3	HOTSPOT_ONLY
FOXA1	INCLUDE_ALL_EXONS
FOXL2	HOTSPOT_ONLY
FOXO1	HOTSPOT_ONLY
FOXP1	HOTSPOT_ONLY
FUBP1	INCLUDE_ALL_EXONS
GABRA6	INCLUDE_ALL_EXONS
GATA2	HOTSPOT_ONLY
GATA3	INCLUDE_ALL_EXONS
GLI1	HOTSPOT_ONLY
GNA11	HOTSPOT_ONLY
GNA13	INCLUDE_ALL_EXONS
GNAQ	HOTSPOT_ONLY
GNAS	INCLUDE_ALL_EXONS
GPS2	INCLUDE_ALL_EXONS
GREM1	INCLUDE_ALL_EXONS
GSK3B	HOTSPOT_ONLY
GTF2I	HOTSPOT_ONLY
H3F3A	HOTSPOT_ONLY
H3F3C	INCLUDE_ALL_EXONS
HGF	INCLUDE_ALL_EXONS
HIST1H1C	HOTSPOT_ONLY
HIST1H1E	INCLUDE_ALL_EXONS
HIST1H3B	HOTSPOT_ONLY
HIST1H3C	HOTSPOT_ONLY
HIST1H3H	HOTSPOT_ONLY
HLA-A	INCLUDE_ALL_EXONS
HLA-B	INCLUDE_ALL_EXONS
HLA-C	INCLUDE_ALL_EXONS
HNF1A	HOTSPOT_ONLY
HRAS	HOTSPOT_ONLY
IDH1	HOTSPOT_ONLY
IDH2	HOTSPOT_ONLY
IGF1R	HOTSPOT_ONLY
IKZF1	HOTSPOT_ONLY
IL6ST	INCLUDE_ALL_EXONS
INPPL1	MANUALLY_ANNOTATED_HOTSPOT
IRF2	INCLUDE_ALL_EXONS
IRF4	HOTSPOT_ONLY
IRS2	HOTSPOT_ONLY
JAK1	INCLUDE_ALL_EXONS
JAK2	INCLUDE_ALL_EXONS
JUN	HOTSPOT_ONLY
KDM5C	INCLUDE_ALL_EXONS
KDM6A	INCLUDE_ALL_EXONS
KDR	HOTSPOT_ONLY
KEAP1	INCLUDE_ALL_EXONS
KEL	INCLUDE_ALL_EXONS
KIT	INCLUDE_ALL_EXONS
KLF4	HOTSPOT_ONLY
KMT2A	INCLUDE_ALL_EXONS
KMT2C	INCLUDE_ALL_EXONS
KMT2D	INCLUDE_ALL_EXONS
KNSTRN	HOTSPOT_ONLY
KRAS	HOTSPOT_ONLY
LATS1	INCLUDE_ALL_EXONS
LATS2	INCLUDE_ALL_EXONS
LYN	HOTSPOT_ONLY
LZTR1	INCLUDE_ALL_EXONS
MAP2K1	INCLUDE_ALL_EXONS
MAP2K2	HOTSPOT_ONLY
MAP2K4	INCLUDE_ALL_EXONS
MAP3K13	HOTSPOT_ONLY
MAP3K1	INCLUDE_ALL_EXONS
MAPK1	HOTSPOT_ONLY
MAX	HOTSPOT_ONLY
MDC1	HOTSPOT_ONLY
MED12	INCLUDE_ALL_EXONS
MEF2B	HOTSPOT_ONLY
MEN1	INCLUDE_ALL_EXONS
MET	INCLUDE_ALL_EXONS
MGA	INCLUDE_ALL_EXONS
MITF	INCLUDE_ALL_EXONS
MITF	MANUALLY_ANNOTATED_HOTSPOT
MLH1	INCLUDE_ALL_EXONS
MLH3	INCLUDE_ALL_EXONS
MRE11A	INCLUDE_ALL_EXONS
MSH2	INCLUDE_ALL_EXONS
MSH3	INCLUDE_ALL_EXONS
MSH6	INCLUDE_ALL_EXONS
MST1	HOTSPOT_ONLY
MTOR	INCLUDE_ALL_EXONS
MUTYH	INCLUDE_ALL_EXONS
MYC	HOTSPOT_ONLY
MYCN	HOTSPOT_ONLY
MYD88	HOTSPOT_ONLY
MYOD1	HOTSPOT_ONLY
NBN	INCLUDE_ALL_EXONS
NCOA3	HOTSPOT_ONLY
NCOR1	INCLUDE_ALL_EXONS
NF1	INCLUDE_ALL_EXONS
NF2	INCLUDE_ALL_EXONS
NFE2L2	HOTSPOT_ONLY
NKX3-1	INCLUDE_ALL_EXONS
NOTCH1	INCLUDE_ALL_EXONS
NOTCH2	INCLUDE_ALL_EXONS
NRAS	HOTSPOT_ONLY
NSD1	HOTSPOT_ONLY
NTRK1	INCLUDE_ALL_EXONS
NTRK1	INCLUDE_ALL_EXONS
NTRK3	INCLUDE_ALL_EXONS
NUP93	MANUALLY_ANNOTATED_HOTSPOT
PAK7	HOTSPOT_ONLY
PALB2	INCLUDE_ALL_EXONS
PARP1	HOTSPOT_ONLY
PAX5	INCLUDE_ALL_EXONS
PBRM1	INCLUDE_ALL_EXONS
PDCD1	INCLUDE_ALL_EXONS
PDGFRA	INCLUDE_ALL_EXONS
PDPK1	HOTSPOT_ONLY
PGR	MANUALLY_ANNOTATED_HOTSPOT
PHOX2B	INCLUDE_ALL_EXONS
PIK3CA	INCLUDE_ALL_EXONS
PIK3CB	HOTSPOT_ONLY
PIK3CD	HOTSPOT_ONLY
PIK3CG	INCLUDE_ALL_EXONS
PIK3R1	INCLUDE_ALL_EXONS
PIK3R2	HOTSPOT_ONLY
PIM1	HOTSPOT_ONLY
PLCB4	INCLUDE_ALL_EXONS
PLCG1	INCLUDE_ALL_EXONS
PLK2	HOTSPOT_ONLY
PMS1	INCLUDE_ALL_EXONS
PMS2	INCLUDE_ALL_EXONS
POLD1	INCLUDE_ALL_EXONS
POLD1	MANUALLY_ANNOTATED_HOTSPOT
POLE	HOTSPOT_ONLY
POLE	MANUALLY_ANNOTATED_HOTSPOT
POLQ	INCLUDE_ALL_EXONS
POT1	INCLUDE_ALL_EXONS
PPM1D	INCLUDE_ALL_EXONS
PPP2R1A	HOTSPOT_ONLY
PPP4R2	HOTSPOT_ONLY
PPP6C	HOTSPOT_ONLY
PRDM14	HOTSPOT_ONLY
PREX2	HOTSPOT_ONLY
PRKAR1A	INCLUDE_ALL_EXONS
PRKCI	HOTSPOT_ONLY
PRSS1	INCLUDE_ALL_EXONS
PSIP1	INCLUDE_ALL_EXONS
PTCH1	INCLUDE_ALL_EXONS
PTEN	INCLUDE_ALL_EXONS
PTPN11	HOTSPOT_ONLY
PTPRD	HOTSPOT_ONLY
PTPRS	HOTSPOT_ONLY
PTPRT	HOTSPOT_ONLY
RAC1	HOTSPOT_ONLY
RAD21	INCLUDE_ALL_EXONS
RAD50	INCLUDE_ALL_EXONS
RAD51B	INCLUDE_ALL_EXONS
RAD51C	INCLUDE_ALL_EXONS
RAD51D	INCLUDE_ALL_EXONS
RAD51	INCLUDE_ALL_EXONS
RAD52	INCLUDE_ALL_EXONS
RAF1	HOTSPOT_ONLY
RARA	HOTSPOT_ONLY
RASA1	INCLUDE_ALL_EXONS
RB1	INCLUDE_ALL_EXONS
RBM10	INCLUDE_ALL_EXONS
RECQL4	INCLUDE_ALL_EXONS
RECQL	INCLUDE_ALL_EXONS
RET	INCLUDE_ALL_EXONS
RHEB	HOTSPOT_ONLY
RHOA	HOTSPOT_ONLY
RICTOR	HOTSPOT_ONLY
RIT1	HOTSPOT_ONLY
RNF43	INCLUDE_ALL_EXONS
RPL22	MANUALLY_ANNOTATED_HOTSPOT
RPL5	INCLUDE_ALL_EXONS
RPS6KA4	HOTSPOT_ONLY
RPTOR	HOTSPOT_ONLY
RRAS2	HOTSPOT_ONLY
RUNX1	HOTSPOT_ONLY
RXRA	HOTSPOT_ONLY
SDHAF2	HOTSPOT_ONLY
SDHA	INCLUDE_ALL_EXONS
SDHB	INCLUDE_ALL_EXONS
SDHC	INCLUDE_ALL_EXONS
SDHD	INCLUDE_ALL_EXONS
SESN2	HOTSPOT_ONLY
SETD2	INCLUDE_ALL_EXONS
SF3B1	HOTSPOT_ONLY
SMAD2	INCLUDE_ALL_EXONS
SMAD3	HOTSPOT_ONLY
SMAD4	INCLUDE_ALL_EXONS
SMARCA1	INCLUDE_ALL_EXONS
SMARCA4	INCLUDE_ALL_EXONS
SMARCB1	INCLUDE_ALL_EXONS
SMARCD1	HOTSPOT_ONLY
SMC1A	INCLUDE_ALL_EXONS
SMC3	INCLUDE_ALL_EXONS
SMO	HOTSPOT_ONLY
SOCS1	HOTSPOT_ONLY
SOS1	HOTSPOT_ONLY
SOX17	HOTSPOT_ONLY
SOX9	INCLUDE_ALL_EXONS
SPEN	INCLUDE_ALL_EXONS
SPOP	HOTSPOT_ONLY
SPRED1	HOTSPOT_ONLY
SPTA1	INCLUDE_ALL_EXONS
SRSF2	HOTSPOT_ONLY
STAG2	INCLUDE_ALL_EXONS
STAT3	HOTSPOT_ONLY
STK11	INCLUDE_ALL_EXONS
STK19	HOTSPOT_ONLY
SUZ12	HOTSPOT_ONLY
TAF1	INCLUDE_ALL_EXONS
TBL1XR1	INCLUDE_ALL_EXONS
TBX3	INCLUDE_ALL_EXONS
TCEB1	MANUALLY_ANNOTATED_HOTSPOT
TCF12	INCLUDE_ALL_EXONS
TCF3	HOTSPOT_ONLY
TCF7L2	INCLUDE_ALL_EXONS
TET1	HOTSPOT_ONLY
TET2	HOTSPOT_ONLY
TGFBR1	HOTSPOT_ONLY
TGFBR2	INCLUDE_ALL_EXONS
TLR4	INCLUDE_ALL_EXONS
TNFRSF14	HOTSPOT_ONLY
TP53	INCLUDE_ALL_EXONS
TP63	HOTSPOT_ONLY
TRAF3	INCLUDE_ALL_EXONS
TRAF7	HOTSPOT_ONLY
TSC1	INCLUDE_ALL_EXONS
TSC2	INCLUDE_ALL_EXONS
U2AF1	HOTSPOT_ONLY
USP9X	INCLUDE_ALL_EXONS
VHL	INCLUDE_ALL_EXONS
WHSC1	HOTSPOT_ONLY
WT1	INCLUDE_ALL_EXONS
XPO1	HOTSPOT_ONLY
ZFHX3	INCLUDE_ALL_EXONS
ZMYM2	INCLUDE_ALL_EXONS
ZMYM3	INCLUDE_ALL_EXONS

## Sheet: Genes (full gene incl introns)
CDK12
TP53
RB1
PTEN
AR
AR
ATM
BRCA1
BRCA2
CD274

## Sheet: Introns
Chromosome	Start	Stop	Gene
1	156841547	156843423	NTRK1
1	156843752	156844174	NTRK1
1	156844193	156844362	NTRK1
1	156844418	156844697	NTRK1
1	156844800	156845311	NTRK1
1	156845509	156845863	NTRK1
1	156849949	156851249	NTRK1
2	29446394	29448326	ALK
2	29448431	29449787	ALK
2	29449938	29450435	ALK
4	1808661	1808842	FGFR3
4	55133908	55136799	PDGFRA
4	55138687	55139703	PDGFRA
4	55140792	55141006	PDGFRA
4	55141137	55143549	PDGFRA
4	55152142	55153594	PDGFRA
4	55575739	55575763	KIT
4	55598164	55599235	KIT
5	1294886	1295340	TERT
5	149505101	149506122	PDGFRB
5	149506136	149509361	PDGFRB
5	149509492	149510141	PDGFRB
6	117641194	117642421	ROS1
6	117642558	117645494	ROS1
6	117645578	117647386	ROS1
6	117647578	117650491	ROS1
6	117650609	117658334	ROS1
6	142706206	142706209	GPR126
7	55221846	55223522	EGFR
7	55227931	55238918	EGFR
7	55240813	55241616	EGFR
7	55268105	55272958	EGFR
7	55269048	55269426	EGFR
7	55269475	55270208	EGFR
7	140481494	140482820	BRAF
7	140482957	140487347	BRAF
7	140487385	140494107	BRAF
7	140494267	140500161	BRAF
8	38271322	38271435	FGFR1
8	38275882	38277055	FGFR1
8	38283763	38285438	FGFR1
8	38314993	38325516	FGFR1
10	43604676	43606648	RET
10	43606913	43607546	RET
10	43607672	43608299	RET
10	43608412	43609003	RET
10	43609124	43609927	RET
10	43610185	43612031	RET
10	123239536	123243211	FGFR2
10	123277550	123277579	FGFR2
10	123310940	123324019	FGFR2
10	123353483	123357470	FGFR2
12	12006495	12037379	ETV6
15	88423659	88472423	NTRK3
15	88483984	88576087	NTRK3
15	88509664	88509691	NTRK3
15	88535171	88535216	NTRK3
15	88576276	88669502	NTRK3
15	88680732	88690579	NTRK3
21	39817327	39895925	ERG
21	42852403	42879930	TMPRSS2
22	29683124	29684594	EWSR1
22	29684776	29687553	EWSR1
22	29687589	29688125	EWSR1
22	29688159	29688476	EWSR1
22	29688596	29692228	EWSR1
22	29692359	29693816	EWSR1
22	29693940	29694722	EWSR1

## Sheet: CNV
Gene
AKT2
ALK
AMER1
APC
APOBEC3B
APOBEC3B
AR
AR_ENHANCER
ARID1A
ATM
AXIN1
BRCA1
BRCA2
CCND1
CCNE1
CD274
CDK12
CDK4
CDKN2A
CDKN2B
CDKN2C
CHD1
CHEK2
CSMD1
DROSHA
EGFR
ERBB2
FANCA
FANCC
FANCD2
FBXW7
FGFR1
FLT3
FLT4
FOXA1
GPC3
IGF1R
INTS4
JUN
KDM6A
KIT
KMT2C
KRAS
LRP1B
MAP2K4
MCL1
MDM2
MDM4
MEN1
MET
MITF
MLH1
MSH2
MYC
MYCL
MYCN
NCOA3
NF1
NF2
NKX2
NKX3
NTRK1
PARK2
PAX5
PBRM1
PDE4D
PDGFRA
PIK3CA
PIK3R1
PPM1D
PTEN
RAF1
RB1
SKP2
SMAD4
SMARCB1
SOX2
STK11
SUFU
T_E_DEL
TERT
TP53
TSC1
TSC2
VHL
WT1
WWOX
ZBTB16

## Sheet: MSI
Chromosome	Start	Stop	Source
8	90952849	90952872	COLOSEQ
11	108156044	108156068	COLOSEQ
12	58141999	58142023	COLOSEQ
14	69149816	69149841	COLOSEQ
17	59808435	59808460	COLOSEQ
2	17940116	17940141	COLOSEQ
2	215614501	215614526	COLOSEQ
11	108114655	108114681	COLOSEQ
11	108121405	108121431	COLOSEQ
11	108161548	108161574	COLOSEQ
17	41198771	41198797	COLOSEQ
17	58743646	58743672	COLOSEQ
17	59911026	59911052	COLOSEQ
17	59941013	59941039	COLOSEQ
18	48577023	48577049	COLOSEQ
2	215593257	215593283	COLOSEQ
2	215656870	215656896	COLOSEQ
2	215657178	215657204	COLOSEQ
5	138258613	138258639	COLOSEQ
7	6037053	6037079	COLOSEQ
10	89640030	89640057	COLOSEQ
11	94173591	94173618	COLOSEQ
11	108141950	108141977	COLOSEQ
15	33015822	33015849	COLOSEQ
16	23624959	23624986	COLOSEQ
17	56807520	56807547	COLOSEQ
5	112108208	112108235	COLOSEQ
7	6036840	6036867	COLOSEQ
8	90955260	90955287	COLOSEQ
8	90977711	90977738	COLOSEQ
11	108159223	108159251	COLOSEQ
17	41231800	41231828	COLOSEQ
17	59892469	59892497	COLOSEQ
5	138213125	138213153	COLOSEQ
10	89636672	89636701	COLOSEQ
16	23615034	23615063	COLOSEQ
17	41267512	41267541	COLOSEQ
17	59859276	59859305	COLOSEQ
18	48584848	48584877	COLOSEQ
2	17938508	17938537	COLOSEQ
5	138132226	138132255	COLOSEQ
7	6031162	6031191	COLOSEQ
11	108107254	108107284	COLOSEQ
15	43788815	43788845	COLOSEQ
17	41197934	41197964	COLOSEQ
4	84389456	84389486	COLOSEQ
7	6038614	6038644	COLOSEQ
7	152351276	152351306	COLOSEQ
X	44935875	44935893	ONCOPLEX
2	48032737	48032756	ONCOPLEX
9	8341276	8341295	ONCOPLEX
3	30691867	30691887	ONCOPLEX
11	108188262	108188283	ONCOPLEX
12	58142001	58142022	ONCOPLEX
11	118353033	118353056	ONCOPLEX
22	24135966	24135990	ONCOPLEX
13	28942837	28942863	ONCOPLEX
2	111886176	111886202	ONCOPLEX
2	42499214	42499241	ONCOPLEX
16	9934666	9934695	ONCOPLEX
17	29508813	29508842	ONCOPLEX
10	32316535	32316565	ONCOPLEX
3	52621581	52621612	ONCOPLEX

## Sheet: Pharmacogenomics
Gene	SNP ID
DPYD	rs67376798
DPYD	rs67376798
DPYD	rs1801160
DPYD	rs3918290
DPYD	rs3918290
DPYD	rs55886062
DPYD	rs55886062
DPYD	rs1801159
DPYD	rs56038477
DPYD	rs56038477
DPYD	rs75017182
DPYD	rs2297595
DPYD	rs56276561
DPYD	rs1801265
HSD3B1	rs1047303
UGT1A1	rs8175347
UGT1A1	rs4148323
UGT1A1	rs35350960
FGFR4	rs351855
TPMT	rs1142345
TPMT	rs1800584
TPMT	rs1800460
TPMT	rs1800462
NQO1	rs1800566
HOXB13	rs138213197
COMT	rs165631
CYP2D6	rs12169962
CYP2D6	rs28371738
CYP2D6	rs1135840
CYP2D6	rs28371736
CYP2D6	rs747998333
CYP2D6	rs75467367
CYP2D6	rs74478221
CYP2D6	rs1135839
CYP2D6	rs1135838
CYP2D6	rs1135837
CYP2D6	rs766507177
CYP2D6	rs28371735
CYP2D6	rs1135836
CYP2D6	rs1135835
CYP2D6	rs1135833
CYP2D6	rs1135832
CYP2D6	-
CYP2D6	rs730882251
CYP2D6	rs267608319
CYP2D6	rs72549345
CYP2D6	-
CYP2D6	-
CYP2D6	rs4987144
CYP2D6	rs28371730
CYP2D6	rs2004511
CYP2D6	rs28371729
CYP2D6	rs1985842
CYP2D6	rs75386357
CYP2D6	rs61737946
CYP2D6	-
CYP2D6	rs72549347
CYP2D6	rs59421388
CYP2D6	rs59421388
CYP2D6	rs72549348
CYP2D6	rs28371725
CYP2D6	rs28371725
CYP2D6	rs72549349
CYP2D6	rs730882170
CYP2D6	rs79292917
CYP2D6	rs140513104
CYP2D6	rs5030867
CYP2D6	rs16947
CYP2D6	rs16947
CYP2D6	rs267608279
CYP2D6	rs5030656
CYP2D6	rs5030656
CYP2D6	-
CYP2D6	-
CYP2D6	-
CYP2D6	rs267608297
CYP2D6	rs35742686
CYP2D6	rs35742686
CYP2D6	rs72549353
CYP2D6	rs267608300
CYP2D6	rs2267447
CYP2D6	-
CYP2D6	rs199535154
CYP2D6	rs150163869
CYP2D6	rs5030866
CYP2D6	rs72549354
CYP2D6	rs67780109
CYP2D6	rs72549356
CYP2D6	rs72549356
CYP2D6	rs3892097
CYP2D6	rs3892097
CYP2D6	rs5030865
CYP2D6	rs5030865
CYP2D6	rs1135824
CYP2D6	rs267608302
CYP2D6	rs374050826
CYP2D6	rs5030655
CYP2D6	rs1058164
CYP2D6	rs61736512
CYP2D6	rs61736512
CYP2D6	rs1135822
CYP2D6	rs267608289
CYP2D6	rs1081003
CYP2D6	rs28371706
CYP2D6	rs28371706
CYP2D6	rs28371706
CYP2D6	rs28371705
CYP2D6	rs28371704
CYP2D6	rs28371703
CYP2D6	rs267608311
CYP2D6	rs201377835
CYP2D6	rs28371702
CYP2D6	rs28371701
CYP2D6	rs28371699
CYP2D6	rs1081000
CYP2D6	rs796532118
CYP2D6	-
CYP2D6	-
CYP2D6	rs796855613
CYP2D6	rs1080996
CYP2D6	rs1080995
CYP2D6	rs774671100
CYP2D6	rs5030862
CYP2D6	rs1065852
CYP2D6	rs1065852
CYP2D6	rs138100349
CYP2D6	rs267608313
CYP2D6	-
CYP2D6	rs28633410
CYP2D6	rs60979881
CYP2D6	rs1080989
CYP2D6	rs267608271
CYP2D6	rs28735595
CYP2D6	rs867981442
CYP2D6	rs28588594
CYP2D6	rs1080985
